# Supplementary material for: Identifying psychological distress data available in nationally representative surveys: A scoping review and case study of Australian surveys
Source: Soc Psychiatry Psychiatr Epidemiol. 2025 Aug 11;61(1):1–14. doi: 10.1007/s00127-025-02981-6 (PMC12855228; doi:10.1007/s00127-025-02981-6)
Supplement: Supplementary file 2 — Supplementary Material 2 [file 127_2025_2981_MOESM2_ESM.csv]

ID number	Repeat/Wave	Name	Year	Study type	Region	Sampling design	Sampling Design Coded	Population	Representativeness	Population Represented	Population Represented Simplified	Population Checked	Children	Adolescents	Adults	Older adults	People with disability	Carers of people with disability	Women	Boys	Men	Aboriginal or Torres Strait Islander children	Aboriginal or Torres Strait Islander adolescents	Aboriginal or Torres Strait Islander adults	Other Subpopulation	Subpopulation Details	Min Age	Max Age	Min Age Usable Values	Max Age Usable Values	Max Age Estimated	Min Age Estimated	Manual/Guide/Report	Manual/Guide/Report 2	Manual/Guide/Report 3	Manual/Guide/Report 4	Manual/Guide/Report 5	Dataset Availability	Dataset Link	Application or Approval Required	Accessible only by SAE	K10	K6	K5	SF-8	SF-12	SF-36	SDQ	CHQ
28	1	45 and up study Wave 1	2006-2009	longitudinal	NSW	Random sampling from the Services Australia Medicare enrolment database (MEDB). Residents aged 80 years and those living in rural and remote areas were oversampled.	Random sampling	Residents of NSW aged 45 years or older.	State	Adults aged over 45	Other subpopulation	Yes	No	No	Yes	Yes	No	No	No	No	No	No	No	No	Yes	Adults aged over 45	45	90+	45	90	Yes	No	https://www.saxinstitute.org.au/solutions/45-and-up-study/use-the-45-and-up-study/data-and-technical-information/					Available	https://www.saxinstitute.org.au/resource/45-and-up-study-research-project-expression-of-interest-and-application-form/	Yes	Yes	Yes	No	No	No	No	Yes	No	No
28	2	45 and up study Wave 2	2012-2015	longitudinal	NSW	Random sampling from the Services Australia Medicare enrolment database (MEDB). Residents aged 80 years and those living in rural and remote areas were oversampled.	Random sampling	Residents of NSW aged 45 years or older.	State	Adults aged over 45	Other subpopulation	Yes	No	No	Yes	Yes	No	No	No	No	No	No	No	No	Yes	Adults aged over 45	45	90+	45	90	Yes	No	https://www.saxinstitute.org.au/solutions/45-and-up-study/use-the-45-and-up-study/data-and-technical-information/					Available	https://www.saxinstitute.org.au/resource/45-and-up-study-research-project-expression-of-interest-and-application-form/	Yes	Yes	Yes	No	No	No	No	Yes	No	No
28	3	45 and up study Wave 3	2018-2020	longitudinal	NSW	Random sampling from the Services Australia Medicare enrolment database (MEDB). Residents aged 80 years and those living in rural and remote areas were oversampled.	Random sampling	Residents of NSW aged 45 years or older.	State	Adults aged over 45	Other subpopulation	Yes	No	No	Yes	Yes	No	No	No	No	No	No	No	No	Yes	Adults aged over 45	45	90+	45	90	Yes	No	https://www.saxinstitute.org.au/solutions/45-and-up-study/use-the-45-and-up-study/data-and-technical-information/					Available	https://www.saxinstitute.org.au/resource/45-and-up-study-research-project-expression-of-interest-and-application-form/	Yes	Yes	Yes	No	No	No	No	Yes	No	No
1	1	Australian Child and Adolescent Surveys of Mental Health and Wellbeing	1998-2000	cross-sectional	National	Multistage area-based cluster sampling. 10 households were sampled from 450 collection districts across Australia, with one child/adolescent being selected from each household.	Multistage area sampling	Children and adolescents	National	Children and Adolescents	Children and Adolescents	Yes	Yes	Yes	No	No	No	No	No	No	No	No	No	No	No		4	17	4	17	No	No	https://journals.sagepub.com/doi/10.1080/j.1440-1614.2000.00729.x#bibr12-j-1440-1614-2000-00729-x	https://journals.sagepub.com/doi/10.1046/j.1440-1614.2001.00964.x?url_ver=Z39.88-2003&rfr_id=ori%3Arid%3Acrossref.org&rfr_dat=cr_pub++0pubmed	https://dataverse.ada.edu.au/dataset.xhtml?persistentId=doi:10.26193/QGXQ47			Available	https://dataverse.ada.edu.au/dataset.xhtml?persistentId=doi:10.26193/QGXQ47	Yes	No	No	No	No	No	No	No	No	Yes
1	2	Australian Child and Adolescent Surveys of Mental Health and Wellbeing	2013-2014	cross-sectional	National	Multistage, area-based sample selection was used to randomly select a sample of children aged 4-17 years and an additional oversample of adolescents aged 16-17 years.	Multistage area sampling	Children and adolescents	National	Children and Adolescents	Children and Adolescents	Yes	Yes	Yes	No	No	No	No	No	No	No	No	No	No	No		4	17	4	17	No	No	https://dataverse.ada.edu.au/file.xhtml?fileId=4135&version=2.1	https://dataverse.ada.edu.au/file.xhtml?fileId=4141&version=2.1	https://www.health.gov.au/sites/default/files/documents/2020/11/the-mental-health-of-children-and-adolescents_0.pdf			Available	https://dataverse.ada.edu.au/dataset.xhtml?persistentId=doi:10.4225/87/LCVEU3	Yes	No	Yes	No	No	No	No	No	Yes	No
2	1	Australian child maltreatment study	2021	cross-sectional	National	All mobile phone sampling frame and random digit dial methodology was used to randomly select 1000 respondents from each of five age groups (25� 34, 35� 44, 45� 54, 55� 64, 65 years or more) and an additional oversample of 3500 people aged 16� 24 years.	Stratified random sampling	Adolescents and adults	National	Adolescents and Adults	Adolescents and Adults	Yes	No	Yes	Yes	No	No	No	No	No	No	No	No	No	No		16	65	16	65	Yes	No	https://www.acms.au/wp-content/uploads/2023/04/MJA2_v218_is6_Iss2Press_Text.pdf	https://www.acms.au/resources/the-prevalence-and-impact-of-child-maltreatment-in-australia-findings-from-the-australian-child-maltreatment-study-2023-brief-report/				Under embargo		Unavailable		No	No	No	No	No	No	No	No
3	1	Australian Child Wellbeing Project	2014	cross-sectional	National	Two-stage stratified probability sample of Australian schools. At the first stage, schools were sampled as the primary sampling unit, and at the second stage, students in Years 4, 6 and 8 were sampled within schools. Schools could opt to allow sampling of a whole year level, or just one intact class group.	Stratified multistage random sampling	Children and adolescents/Children in the middle childhood years	National	Children and Adolescents	Children and Adolescents	Yes	Yes	Yes	No	No	No	No	No	No	No	No	No	No	No		9	14	9	14	No	No	https://research.acer.edu.au/well_being/5/					Available	https://dataverse.ada.edu.au/dataset.xhtml?persistentId=doi:10.26193/MGM2TM	Yes	No	No	No	No	No	No	No	No	No
4	1	Australian Diabetes, Obesity and Lifestyle Study (AusDiab)	1999-2000	cross-sectional	National	Stratified cluster method, with seven strata (6 states and the Northern Territory) used and census collector districts (CDs) used to form clusters. For each stratum, six CDs (primary cluster) were randomly selected without replacement and with probability proportional to the size of the population in that cluster aged over 25 years.	Stratified cluster sampling	Adults	National	Adults	Adults	Yes	No	No	Yes	No	No	No	No	No	No	No	No	No	No		25	75	25	75	Yes	No	https://www.baker.edu.au/-/media/documents/impact/ausdiab/reports/ausdiab-report-2000.pdf					More info required	https://www.baker.edu.au/ausdiab/	Yes		No	No	No	No	No	Yes	No	No
5	1	Australian Health Survey	2011-2012	cross-sectional	National	Stratified multistage area sample of private dwellings.	Stratified multistage area sampling	Australian residents	National	Adults	Adults	Yes	No	No	Yes	No	No	No	No	No	No	No	No	No	No		0	85	0	85	Yes	No	https://www.ausstats.abs.gov.au/ausstats/subscriber.nsf/0/1680ECA402368CCFCA257AC90015AA4E/$File/4364.0.55.001.pdf					Available	https://www.abs.gov.au/statistics/microdata-tablebuilder/microdatadownload	Yes	No	Yes	No	No	No	No	No	No	No
29	1	Australian longitudinal study of women's health 1921-26 cohort Survey 1	1996	longitudinal	National	Stratified random area sampling via Medicare records.	Stratified area sampling	Australian women born 1921-1926	National	Australian women born 1921-1926	Women	Yes	No	No	No	No	No	No	Yes	No	No	No	No	No	Yes	Australian women born 1921-1926	70	75	70	75	No	No	https://alswh.org.au/for-data-users/data-documentation/notes-for-data-users/full-dataset/	https://alswh.org.au/for-data-users/alswh-data-overview/survey-data/	https://alswh.org.au/for-data-users/study-design/			Available	https://dataverse.ada.edu.au/dataset.xhtml?persistentId=doi:10.26193/VVH5NW	Yes	No	No	No	No	No	No	Yes	No	No
29	2	Australian longitudinal study of women's health 1921-26 cohort Survey 2	1999	longitudinal	National	Stratified random area sampling via Medicare records.	Stratified area sampling	Australian women born 1921-1926	National	Australian women born 1921-1926	Women	Yes	No	No	No	No	No	No	Yes	No	No	No	No	No	Yes	Australian women born 1921-1926	73	78	73	78	No	No	https://alswh.org.au/for-data-users/data-documentation/notes-for-data-users/full-dataset/	https://alswh.org.au/for-data-users/alswh-data-overview/survey-data/	https://alswh.org.au/for-data-users/study-design/			Available	https://dataverse.ada.edu.au/dataset.xhtml?persistentId=doi:10.26193/ERBD94	Yes	No	No	No	No	No	No	Yes	No	No
29	3	Australian longitudinal study of women's health 1921-26 cohort Survey 3	2002	longitudinal	National	Stratified random area sampling via Medicare records.	Stratified area sampling	Australian women born 1921-1926	National	Australian women born 1921-1926	Women	Yes	No	No	No	No	No	No	Yes	No	No	No	No	No	Yes	Australian women born 1921-1926	76	81	76	81	No	No	https://alswh.org.au/for-data-users/data-documentation/notes-for-data-users/full-dataset/	https://alswh.org.au/for-data-users/alswh-data-overview/survey-data/	https://alswh.org.au/for-data-users/study-design/			Available	https://dataverse.ada.edu.au/dataset.xhtml?persistentId=doi:10.26193/AG50NU	Yes	No	No	No	No	No	No	Yes	No	No
29	4	Australian longitudinal study of women's health 1921-26 cohort Survey 4	2005	longitudinal	National	Stratified random area sampling via Medicare records with oversampling (by a factor of two) of women from rural and remote areas.	Stratified area sampling	Australian women born 1921-1926	National	Australian women born 1921-1926	Women	Yes	No	No	No	No	No	No	Yes	No	No	No	No	No	Yes	Australian women born 1921-1926	79	81	79	81	No	No	https://alswh.org.au/for-data-users/data-documentation/notes-for-data-users/full-dataset/	https://alswh.org.au/for-data-users/alswh-data-overview/survey-data/	https://alswh.org.au/for-data-users/study-design/			Available	https://dataverse.ada.edu.au/dataset.xhtml?persistentId=doi:10.26193/PZDCBX	Yes	No	No	No	No	No	No	Yes	No	No
29	5	Australian longitudinal study of women's health 1921-26 cohort Survey 5	2008	longitudinal	National	Stratified random area sampling via Medicare records with oversampling (by a factor of two) of women from rural and remote areas.	Stratified area sampling	Australian women born 1921-1926	National	Australian women born 1921-1926	Women	Yes	No	No	No	No	No	No	Yes	No	No	No	No	No	Yes	Australian women born 1921-1926	82	87	82	87	No	No	https://alswh.org.au/for-data-users/data-documentation/notes-for-data-users/full-dataset/	https://alswh.org.au/for-data-users/alswh-data-overview/survey-data/	https://alswh.org.au/for-data-users/study-design/			Available	https://dataverse.ada.edu.au/dataset.xhtml?persistentId=doi:10.26193/4SCG3F	Yes	No	No	No	No	No	No	Yes	No	No
29	6	Australian longitudinal study of women's health 1921-26 cohort Survey 6	2011	longitudinal	National	Stratified random area sampling via Medicare records.	Stratified area sampling	Australian women born 1921-1926	National	Australian women born 1921-1926	Women	Yes	No	No	No	No	No	No	Yes	No	No	No	No	No	Yes	Australian women born 1921-1926	85	90	85	90	No	No	https://alswh.org.au/for-data-users/data-documentation/notes-for-data-users/full-dataset/	https://alswh.org.au/for-data-users/alswh-data-overview/survey-data/	https://alswh.org.au/for-data-users/study-design/			Available	https://dataverse.ada.edu.au/dataset.xhtml?persistentId=doi:10.26193/P7PVBQ	Yes	No	No	No	No	No	No	Yes	No	No
29	7	Australian longitudinal study of women's health 1921-26 cohort Survey 7	2011-2023	longitudinal	National	Stratified random area sampling via Medicare records.	Stratified area sampling	Australian women born 1921-1926	National	Australian women born 1921-1926	Women	Yes	No	No	No	No	No	No	Yes	No	No	No	No	No	Yes	Australian women born 1921-1926	94	100	94	100	No	No	https://alswh.org.au/for-data-users/data-documentation/notes-for-data-users/full-dataset/	https://alswh.org.au/for-data-users/alswh-data-overview/survey-data/	https://alswh.org.au/for-data-users/study-design/			Available	https://dataverse.ada.edu.au/dataset.xhtml?persistentId=doi:10.26193/ASHUFN	Yes	No	No	No	No	No	No	Yes	No	No
30	1	Australian longitudinal study of women's health 1946-51 cohort Survey 1	1996	longitudinal	National	Stratified random area sampling via Medicare records.	Stratified area sampling	Australian women born 1946-1951	National	Australian women born 1946-1951	Women	Yes	No	No	No	No	No	No	Yes	No	No	No	No	No	Yes	Australian women born 1946-1951	45	50	45	50	No	No	https://alswh.org.au/for-data-users/data-documentation/notes-for-data-users/full-dataset/	https://alswh.org.au/for-data-users/alswh-data-overview/survey-data/	https://alswh.org.au/for-data-users/study-design/			Available	https://dataverse.ada.edu.au/dataset.xhtml?persistentId=doi:10.26193/CKC649	Yes	No	No	No	No	No	No	Yes	No	No
30	2	Australian longitudinal study of women's health 1946-51 cohort Survey 10	2022	longitudinal	National	Stratified random area sampling via Medicare records.	Stratified area sampling	Australian women born 1946-1951	National	Australian women born 1946-1951	Women	Yes	No	No	No	No	No	No	Yes	No	No	No	No	No	Yes	Australian women born 1946-1951	71	77	71	77	No	No	https://alswh.org.au/for-data-users/data-documentation/notes-for-data-users/full-dataset/	https://alswh.org.au/for-data-users/alswh-data-overview/survey-data/	https://alswh.org.au/for-data-users/study-design/			Under embargo		Unavailable	No	No	No	No	No	No	Yes	No	No
30	3	Australian longitudinal study of women's health 1946-51 cohort Survey 2	1998	longitudinal	National	Stratified random area sampling via Medicare records.	Stratified area sampling	Australian women born 1946-1951	National	Australian women born 1946-1951	Women	Yes	No	No	No	No	No	No	Yes	No	No	No	No	No	Yes	Australian women born 1946-1951	47	52	47	52	No	No	https://alswh.org.au/for-data-users/data-documentation/notes-for-data-users/full-dataset/	https://alswh.org.au/for-data-users/alswh-data-overview/survey-data/	https://alswh.org.au/for-data-users/study-design/			Available	https://dataverse.ada.edu.au/dataset.xhtml?persistentId=doi:10.26193/K8AHOY	Yes	No	No	No	No	No	No	Yes	No	No
30	4	Australian longitudinal study of women's health 1946-51 cohort Survey 3	2001	longitudinal	National	Stratified random area sampling via Medicare records.	Stratified area sampling	Australian women born 1946-1951	National	Australian women born 1946-1951	Women	Yes	No	No	No	No	No	No	Yes	No	No	No	No	No	Yes	Australian women born 1946-1951	50	55	50	55	No	No	https://alswh.org.au/for-data-users/data-documentation/notes-for-data-users/full-dataset/	https://alswh.org.au/for-data-users/alswh-data-overview/survey-data/	https://alswh.org.au/for-data-users/study-design/			Available	https://dataverse.ada.edu.au/dataset.xhtml?persistentId=doi:10.26193/JQXVRQ	Yes	No	No	No	No	No	No	Yes	No	No
30	5	Australian longitudinal study of women's health 1946-51 cohort Survey 4	2004	longitudinal	National	Stratified random area sampling via Medicare records.	Stratified area sampling	Australian women born 1946-1951	National	Australian women born 1946-1951	Women	Yes	No	No	No	No	No	No	Yes	No	No	No	No	No	Yes	Australian women born 1946-1951	53	58	53	58	No	No	https://alswh.org.au/for-data-users/data-documentation/notes-for-data-users/full-dataset/	https://alswh.org.au/for-data-users/alswh-data-overview/survey-data/	https://alswh.org.au/for-data-users/study-design/			Available	https://dataverse.ada.edu.au/dataset.xhtml?persistentId=doi:10.26193/XBF63J	Yes	No	No	No	No	No	No	Yes	No	No
30	6	Australian longitudinal study of women's health 1946-51 cohort Survey 5	2007	longitudinal	National	Stratified random area sampling via Medicare records.	Stratified area sampling	Australian women born 1946-1951	National	Australian women born 1946-1951	Women	Yes	No	No	No	No	No	No	Yes	No	No	No	No	No	Yes	Australian women born 1946-1951	56	61	56	61	No	No	https://alswh.org.au/for-data-users/data-documentation/notes-for-data-users/full-dataset/	https://alswh.org.au/for-data-users/alswh-data-overview/survey-data/	https://alswh.org.au/for-data-users/study-design/			Available	https://dataverse.ada.edu.au/dataset.xhtml?persistentId=doi:10.26193/Y7HBNW	Yes	No	No	No	No	No	No	Yes	No	No
30	7	Australian longitudinal study of women's health 1946-51 cohort Survey 6	2010	longitudinal	National	Stratified random area sampling via Medicare records.	Stratified area sampling	Australian women born 1946-1951	National	Australian women born 1946-1951	Women	Yes	No	No	No	No	No	No	Yes	No	No	No	No	No	Yes	Australian women born 1946-1951	59	64	59	64	No	No	https://alswh.org.au/for-data-users/data-documentation/notes-for-data-users/full-dataset/	https://alswh.org.au/for-data-users/alswh-data-overview/survey-data/	https://alswh.org.au/for-data-users/study-design/			Available	https://dataverse.ada.edu.au/dataset.xhtml?persistentId=doi:10.26193/AGIDRG	Yes	No	No	No	No	No	No	Yes	No	No
30	8	Australian longitudinal study of women's health 1946-51 cohort Survey 7	2013	longitudinal	National	Stratified random area sampling via Medicare records.	Stratified area sampling	Australian women born 1946-1951	National	Australian women born 1946-1951	Women	Yes	No	No	No	No	No	No	Yes	No	No	No	No	No	Yes	Australian women born 1946-1951	62	67	62	67	No	No	https://alswh.org.au/for-data-users/data-documentation/notes-for-data-users/full-dataset/	https://alswh.org.au/for-data-users/alswh-data-overview/survey-data/	https://alswh.org.au/for-data-users/study-design/			Available	https://dataverse.ada.edu.au/dataset.xhtml?persistentId=doi:10.26193/NAZZBG	Yes	No	No	No	No	No	No	Yes	No	No
30	9	Australian longitudinal study of women's health 1946-51 cohort Survey 8	2016	longitudinal	National	Stratified random area sampling via Medicare records.	Stratified area sampling	Australian women born 1946-1951	National	Australian women born 1946-1951	Women	Yes	No	No	No	No	No	No	Yes	No	No	No	No	No	Yes	Australian women born 1946-1951	65	70	65	70	No	No	https://alswh.org.au/for-data-users/data-documentation/notes-for-data-users/full-dataset/	https://alswh.org.au/for-data-users/alswh-data-overview/survey-data/	https://alswh.org.au/for-data-users/study-design/			Available	https://dataverse.ada.edu.au/dataset.xhtml?persistentId=doi:10.26193/SA9G1E	Yes	No	No	No	No	No	No	Yes	No	No
30	10	Australian longitudinal study of women's health 1946-51 cohort Survey 9	2019	longitudinal	National	Stratified random area sampling via Medicare records.	Stratified area sampling	Australian women born 1946-1951	National	Australian women born 1946-1951	Women	Yes	No	No	No	No	No	No	Yes	No	No	No	No	No	Yes	Australian women born 1946-1951	68	73	68	73	No	No	https://alswh.org.au/for-data-users/data-documentation/notes-for-data-users/full-dataset/	https://alswh.org.au/for-data-users/alswh-data-overview/survey-data/	https://alswh.org.au/for-data-users/study-design/			Available	https://dataverse.ada.edu.au/dataset.xhtml?persistentId=doi:10.26193/A65TBU	Yes	No	No	No	No	No	No	Yes	No	No
31	1	Australian longitudinal study of women's health 1973-78 cohort Survey 1	1996	longitudinal	National	Stratified random area sampling via Medicare records.	Stratified area sampling	Australian women born 1973-1978	National	Australian women born 1973-1978	Women	Yes	No	No	No	No	No	No	Yes	No	No	No	No	No	Yes	Australian women born 1973-1978	18	23	18	23	No	No	https://alswh.org.au/for-data-users/data-documentation/notes-for-data-users/full-dataset/	https://alswh.org.au/for-data-users/alswh-data-overview/survey-data/	https://alswh.org.au/for-data-users/study-design/			Available	https://dataverse.ada.edu.au/dataset.xhtml?persistentId=doi:10.26193/Z4OGT6	Yes	No	No	No	No	No	No	Yes	No	No
31	2	Australian longitudinal study of women's health 1973-78 cohort Survey 2	2000	longitudinal	National	Stratified random area sampling via Medicare records.	Stratified area sampling	Australian women born 1973-1978	National	Australian women born 1973-1978	Women	Yes	No	No	No	No	No	No	Yes	No	No	No	No	No	Yes	Australian women born 1973-1978	22	27	22	27	No	No	https://alswh.org.au/for-data-users/data-documentation/notes-for-data-users/full-dataset/	https://alswh.org.au/for-data-users/alswh-data-overview/survey-data/	https://alswh.org.au/for-data-users/study-design/			Available	https://dataverse.ada.edu.au/dataset.xhtml?persistentId=doi:10.26193/6W1R4F	Yes	No	No	No	No	No	No	Yes	No	No
31	3	Australian longitudinal study of women's health 1973-78 cohort Survey 3	2003	longitudinal	National	Stratified random area sampling via Medicare records.	Stratified area sampling	Australian women born 1973-1978	National	Australian women born 1973-1978	Women	Yes	No	No	No	No	No	No	Yes	No	No	No	No	No	Yes	Australian women born 1973-1978	25	30	25	30	No	No	https://alswh.org.au/for-data-users/data-documentation/notes-for-data-users/full-dataset/	https://alswh.org.au/for-data-users/alswh-data-overview/survey-data/	https://alswh.org.au/for-data-users/study-design/			Available	https://dataverse.ada.edu.au/dataset.xhtml?persistentId=doi:10.26193/LB2QTN	Yes	No	No	No	No	No	No	Yes	No	No
31	4	Australian longitudinal study of women's health 1973-78 cohort Survey 4	2006	longitudinal	National	Stratified random area sampling via Medicare records.	Stratified area sampling	Australian women born 1973-1978	National	Australian women born 1973-1978	Women	Yes	No	No	No	No	No	No	Yes	No	No	No	No	No	Yes	Australian women born 1973-1978	28	33	28	33	No	No	https://alswh.org.au/for-data-users/data-documentation/notes-for-data-users/full-dataset/	https://alswh.org.au/for-data-users/alswh-data-overview/survey-data/	https://alswh.org.au/for-data-users/study-design/			Available	https://dataverse.ada.edu.au/dataset.xhtml?persistentId=doi:10.26193/SOYOV2	Yes	No	No	No	No	No	No	Yes	No	No
31	5	Australian longitudinal study of women's health 1973-78 cohort Survey 5	2009	longitudinal	National	Stratified random area sampling via Medicare records.	Stratified area sampling	Australian women born 1973-1978	National	Australian women born 1973-1978	Women	Yes	No	No	No	No	No	No	Yes	No	No	No	No	No	Yes	Australian women born 1973-1978	31	36	31	36	No	No	https://alswh.org.au/for-data-users/data-documentation/notes-for-data-users/full-dataset/	https://alswh.org.au/for-data-users/alswh-data-overview/survey-data/	https://alswh.org.au/for-data-users/study-design/			Available	https://dataverse.ada.edu.au/dataset.xhtml?persistentId=doi:10.26193/N9FSVR	Yes	No	No	No	No	No	No	Yes	No	No
31	6	Australian longitudinal study of women's health 1973-78 cohort Survey 6	2012	longitudinal	National	Stratified random area sampling via Medicare records.	Stratified area sampling	Australian women born 1973-1978	National	Australian women born 1973-1978	Women	Yes	No	No	No	No	No	No	Yes	No	No	No	No	No	Yes	Australian women born 1973-1978	34	39	34	39	No	No	https://alswh.org.au/for-data-users/data-documentation/notes-for-data-users/full-dataset/	https://alswh.org.au/for-data-users/alswh-data-overview/survey-data/	https://alswh.org.au/for-data-users/study-design/			Available	https://dataverse.ada.edu.au/dataset.xhtml?persistentId=doi:10.26193/GOFLFC	Yes	No	No	No	No	No	No	Yes	No	No
31	7	Australian longitudinal study of women's health 1973-78 cohort Survey 7	2015	longitudinal	National	Stratified random area sampling via Medicare records.	Stratified area sampling	Australian women born 1973-1978	National	Australian women born 1973-1978	Women	Yes	No	No	No	No	No	No	Yes	No	No	No	No	No	Yes	Australian women born 1973-1978	37	42	37	42	No	No	https://alswh.org.au/for-data-users/data-documentation/notes-for-data-users/full-dataset/	https://alswh.org.au/for-data-users/alswh-data-overview/survey-data/	https://alswh.org.au/for-data-users/study-design/			Available	https://dataverse.ada.edu.au/dataset.xhtml?persistentId=doi:10.26193/TZRDNP	Yes	No	No	No	No	No	No	Yes	No	No
31	8	Australian longitudinal study of women's health 1973-78 cohort Survey 8	2018	longitudinal	National	Stratified random area sampling via Medicare records.	Stratified area sampling	Australian women born 1973-1978	National	Australian women born 1973-1978	Women	Yes	No	No	No	No	No	No	Yes	No	No	No	No	No	Yes	Australian women born 1973-1978	40	45	40	45	No	No	https://alswh.org.au/for-data-users/data-documentation/notes-for-data-users/full-dataset/	https://alswh.org.au/for-data-users/alswh-data-overview/survey-data/	https://alswh.org.au/for-data-users/study-design/			Available	https://dataverse.ada.edu.au/dataset.xhtml?persistentId=doi:10.26193/0ROICN	Yes	No	No	No	No	No	No	Yes	No	No
31	9	Australian longitudinal study of women's health 1973-78 cohort Survey 9	2021	longitudinal	National	Stratified random area sampling via Medicare records.	Stratified area sampling	Australian women born 1973-1978	National	Australian women born 1973-1978	Women	Yes	No	No	No	No	No	No	Yes	No	No	No	No	No	Yes	Australian women born 1973-1978	43	49	43	49	No	No	https://alswh.org.au/for-data-users/data-documentation/notes-for-data-users/full-dataset/	https://alswh.org.au/for-data-users/alswh-data-overview/survey-data/	https://alswh.org.au/for-data-users/study-design/			Under embargo		Unavailable	No	Yes	No	No	No	No	Yes	No	No
32	1	Australian longitudinal study of women's health 1989-95 cohort Survey 1	2013	longitudinal	National	Random sampling with recruitment via advertising, traditional media and social media	Random sampling	Australian women born 1989-1995	National	Australian women born 1989-1995	Women	Yes	No	No	No	No	No	No	Yes	No	No	No	No	No	Yes	Australian women born 1989-1995	18	23	18	23	No	No	https://alswh.org.au/for-data-users/data-documentation/notes-for-data-users/full-dataset/	https://alswh.org.au/for-data-users/alswh-data-overview/survey-data/	https://alswh.org.au/for-data-users/study-design/	https://alswh.org.au/wp-content/uploads/2020/03/2012_Technical-Report_35-compressed.pdf	https://alswh.org.au/wp-content/uploads/2022/03/2014_Major_Report_Health-and-wellbeing-of-women-aged-18-to-23-in-2013-and-1996.pdf	Available	https://dataverse.ada.edu.au/dataset.xhtml?persistentId=doi:10.26193/EJRYSI	Yes	No	Yes	No	No	No	No	No	No	No
32	2	Australian longitudinal study of women's health 1989-95 cohort Survey 2	2014	longitudinal	National	Random sampling with recruitment via advertising, traditional media and social media	Random sampling	Australian women born 1989-1995	National	Australian women born 1989-1995	Women	Yes	No	No	No	No	No	No	Yes	No	No	No	No	No	Yes	Australian women born 1989-1995	19	24	19	24	No	No	https://alswh.org.au/for-data-users/data-documentation/notes-for-data-users/full-dataset/	https://alswh.org.au/for-data-users/alswh-data-overview/survey-data/	https://alswh.org.au/for-data-users/study-design/	https://alswh.org.au/wp-content/uploads/2020/03/2012_Technical-Report_35-compressed.pdf	https://alswh.org.au/wp-content/uploads/2022/03/2014_Major_Report_Health-and-wellbeing-of-women-aged-18-to-23-in-2013-and-1996.pdf	Available	https://dataverse.ada.edu.au/dataset.xhtml?persistentId=doi:10.26193/AYTRNG	Yes	No	Yes	No	No	No	No	No	No	No
32	3	Australian longitudinal study of women's health 1989-95 cohort Survey 3	2015	longitudinal	National	Random sampling with recruitment via advertising, traditional media and social media	Random sampling	Australian women born 1989-1995	National	Australian women born 1989-1995	Women	Yes	No	No	No	No	No	No	Yes	No	No	No	No	No	Yes	Australian women born 1989-1995	20	25	20	25	No	No	https://alswh.org.au/for-data-users/data-documentation/notes-for-data-users/full-dataset/	https://alswh.org.au/for-data-users/alswh-data-overview/survey-data/	https://alswh.org.au/for-data-users/study-design/	https://alswh.org.au/wp-content/uploads/2020/03/2012_Technical-Report_35-compressed.pdf	https://alswh.org.au/wp-content/uploads/2022/03/2014_Major_Report_Health-and-wellbeing-of-women-aged-18-to-23-in-2013-and-1996.pdf	Available	https://dataverse.ada.edu.au/dataset.xhtml?persistentId=doi:10.26193/BGG553	Yes	No	Yes	No	No	No	No	No	No	No
32	4	Australian longitudinal study of women's health 1989-95 cohort Survey 4	2016	longitudinal	National	Random sampling with recruitment via advertising, traditional media and social media	Random sampling	Australian women born 1989-1995	National	Australian women born 1989-1995	Women	Yes	No	No	No	No	No	No	Yes	No	No	No	No	No	Yes	Australian women born 1989-1995	21	26	21	26	No	No	https://alswh.org.au/for-data-users/data-documentation/notes-for-data-users/full-dataset/	https://alswh.org.au/for-data-users/alswh-data-overview/survey-data/	https://alswh.org.au/for-data-users/study-design/	https://alswh.org.au/wp-content/uploads/2020/03/2012_Technical-Report_35-compressed.pdf	https://alswh.org.au/wp-content/uploads/2022/03/2014_Major_Report_Health-and-wellbeing-of-women-aged-18-to-23-in-2013-and-1996.pdf	Available	https://dataverse.ada.edu.au/dataset.xhtml?persistentId=doi:10.26193/ECTVFO	Yes	No	Yes	No	No	No	No	Yes	No	No
32	5	Australian longitudinal study of women's health 1989-95 cohort Survey 5	2017	longitudinal	National	Random sampling with recruitment via advertising, traditional media and social media	Random sampling	Australian women born 1989-1995	National	Australian women born 1989-1995	Women	Yes	No	No	No	No	No	No	Yes	No	No	No	No	No	Yes	Australian women born 1989-1995	22	27	22	27	No	No	https://alswh.org.au/for-data-users/data-documentation/notes-for-data-users/full-dataset/	https://alswh.org.au/for-data-users/alswh-data-overview/survey-data/	https://alswh.org.au/for-data-users/study-design/	https://alswh.org.au/wp-content/uploads/2020/03/2012_Technical-Report_35-compressed.pdf	https://alswh.org.au/wp-content/uploads/2022/03/2014_Major_Report_Health-and-wellbeing-of-women-aged-18-to-23-in-2013-and-1996.pdf	Available	https://dataverse.ada.edu.au/dataset.xhtml?persistentId=doi:10.26193/K7RB0K	Yes	No	Yes	No	No	No	No	No	No	No
32	6	Australian longitudinal study of women's health 1989-95 cohort Survey 6	2019	longitudinal	National	Random sampling with recruitment via advertising, traditional media and social media	Random sampling	Australian women born 1989-1995	National	Australian women born 1989-1995	Women	Yes	No	No	No	No	No	No	Yes	No	No	No	No	No	Yes	Australian women born 1989-1995	24	29	24	29	No	No	https://alswh.org.au/for-data-users/data-documentation/notes-for-data-users/full-dataset/	https://alswh.org.au/for-data-users/alswh-data-overview/survey-data/	https://alswh.org.au/for-data-users/study-design/	https://alswh.org.au/wp-content/uploads/2020/03/2012_Technical-Report_35-compressed.pdf	https://alswh.org.au/wp-content/uploads/2022/03/2014_Major_Report_Health-and-wellbeing-of-women-aged-18-to-23-in-2013-and-1996.pdf	Available	https://dataverse.ada.edu.au/dataset.xhtml?persistentId=doi:10.26193/M3AEOH	Yes	No	Yes	No	No	No	No	No	No	No
33	1	Australian longitudinal study on ageing Wave 1	1992	longitudinal	SA	Stratified random sampling from the Adelaide Statistical Division of the state electoral database. Sampling was stratified by age, gender and local government area.	Stratified random sampling	South Australian residents over 70 years old and their spouses over 65 years old.	State	Adults aged over 70	Older adults	Yes	No	No	No	Yes	No	No	No	No	No	No	No	No	Yes	Adults aged over 70	65	99+	65	99	Yes	No	https://dataverse.ada.edu.au/file.xhtml?fileId=16441&version=2.1	https://academic.oup.com/ije/article/45/4/1054/2951566#112538647				Available	https://dataverse.ada.edu.au/dataset.xhtml?persistentId=doi:10.26193/J01NCT	Yes	No	No	No	No	No	No	No	No	No
33	2	Australian longitudinal study on ageing Wave 11	2010	longitudinal	SA	Stratified random sampling from the Adelaide Statistical Division of the state electoral database. Sampling was stratified by age, gender and local government area.	Stratified random sampling	South Australian residents over 70 years old and their spouses over 65 years old.	State	Adults aged over 70	Older adults	Yes	No	No	No	Yes	No	No	No	No	No	No	No	No	Yes	Adults aged over 70	65	99+	65	99	Yes	No	https://dataverse.ada.edu.au/file.xhtml?fileId=16441&version=2.1	https://academic.oup.com/ije/article/45/4/1054/2951566#112538647				Available	https://dataverse.ada.edu.au/dataset.xhtml?persistentId=doi:10.26193/J01NCT	Yes	No	No	No	No	No	No	No	No	No
33	3	Australian longitudinal study on ageing Wave 12	2013	longitudinal	SA	Stratified random sampling from the Adelaide Statistical Division of the state electoral database. Sampling was stratified by age, gender and local government area.	Stratified random sampling	South Australian residents over 70 years old and their spouses over 65 years old.	State	Adults aged over 70	Older adults	Yes	No	No	No	Yes	No	No	No	No	No	No	No	No	Yes	Adults aged over 70	65	99+	65	99	Yes	No	https://dataverse.ada.edu.au/file.xhtml?fileId=16441&version=2.1	https://academic.oup.com/ije/article/45/4/1054/2951566#112538647				Available	https://dataverse.ada.edu.au/dataset.xhtml?persistentId=doi:10.26193/J01NCT	Yes	No	No	No	No	No	No	No	No	No
33	4	Australian longitudinal study on ageing Wave 13	2014	longitudinal	SA	Stratified random sampling from the Adelaide Statistical Division of the state electoral database. Sampling was stratified by age, gender and local government area.	Stratified random sampling	South Australian residents over 70 years old and their spouses over 65 years old.	State	Adults aged over 70	Older adults	Yes	No	No	No	Yes	No	No	No	No	No	No	No	No	Yes	Adults aged over 70	65	99+	65	99	Yes	No	https://dataverse.ada.edu.au/file.xhtml?fileId=16441&version=2.1	https://academic.oup.com/ije/article/45/4/1054/2951566#112538647				Available	https://dataverse.ada.edu.au/dataset.xhtml?persistentId=doi:10.26193/J01NCT	Yes	No	No	No	No	No	No	No	No	No
33	5	Australian longitudinal study on ageing Wave 3	1994	longitudinal	SA	Stratified random sampling from the Adelaide Statistical Division of the state electoral database. Sampling was stratified by age, gender and local government area.	Stratified random sampling	South Australian residents over 70 years old and their spouses over 65 years old.	State	Adults aged over 70	Older adults	Yes	No	No	No	Yes	No	No	No	No	No	No	No	No	Yes	Adults aged over 70	65	99+	65	99	Yes	No	https://dataverse.ada.edu.au/file.xhtml?fileId=16441&version=2.1	https://academic.oup.com/ije/article/45/4/1054/2951566#112538647				Available	https://dataverse.ada.edu.au/dataset.xhtml?persistentId=doi:10.26193/J01NCT	Yes	No	No	No	No	No	No	No	No	No
33	6	Australian longitudinal study on ageing Wave 6	2000	longitudinal	SA	Stratified random sampling from the Adelaide Statistical Division of the state electoral database. Sampling was stratified by age, gender and local government area.	Stratified random sampling	South Australian residents over 70 years old and their spouses over 65 years old.	State	Adults aged over 70	Older adults	Yes	No	No	No	Yes	No	No	No	No	No	No	No	No	Yes	Adults aged over 70	65	99+	65	99	Yes	No	https://dataverse.ada.edu.au/file.xhtml?fileId=16441&version=2.1	https://academic.oup.com/ije/article/45/4/1054/2951566#112538647				Available	https://dataverse.ada.edu.au/dataset.xhtml?persistentId=doi:10.26193/J01NCT	Yes	No	No	No	No	No	No	No	No	No
33	7	Australian longitudinal study on ageing Wave 7	2003	longitudinal	SA	Stratified random sampling from the Adelaide Statistical Division of the state electoral database. Sampling was stratified by age, gender and local government area.	Stratified random sampling	South Australian residents over 70 years old and their spouses over 65 years old.	State	Adults aged over 70	Older adults	Yes	No	No	No	Yes	No	No	No	No	No	No	No	No	Yes	Adults aged over 70	65	99+	65	99	Yes	No	https://dataverse.ada.edu.au/file.xhtml?fileId=16441&version=2.1	https://academic.oup.com/ije/article/45/4/1054/2951566#112538647				Available	https://dataverse.ada.edu.au/dataset.xhtml?persistentId=doi:10.26193/J01NCT	Yes	No	No	No	No	No	No	No	No	No
33	8	Australian longitudinal study on ageing Wave 9	2007	longitudinal	SA	Stratified random sampling from the Adelaide Statistical Division of the state electoral database. Sampling was stratified by age, gender and local government area.	Stratified random sampling	South Australian residents over 70 years old and their spouses over 65 years old.	State	Adults aged over 70	Older adults	Yes	No	No	No	Yes	No	No	No	No	No	No	No	No	Yes	Adults aged over 70	65	99+	65	99	Yes	No	https://dataverse.ada.edu.au/file.xhtml?fileId=16441&version=2.1	https://academic.oup.com/ije/article/45/4/1054/2951566#112538647				Available	https://dataverse.ada.edu.au/dataset.xhtml?persistentId=doi:10.26193/J01NCT	Yes	No	No	No	No	No	No	No	No	No
34	1	Australian Longitudinal study on male health Wave 1	2013-2014	longitudinal	National	Stratified, multi stage, cluster random sampling design with oversampling in inner-regional and outer-regional areas. Sampling was stratified by area.	Stratified multistage cluster sampling	Australian boys and men	National	Australian boys and men	Boys and Men	Yes	No	No	No	No	No	No	No	Yes	Yes	No	No	No	Yes	Australian boys and men	10	55	10	55	No	No	https://dataverse.ada.edu.au/dataset.xhtml?persistentId=doi:10.4225/87/Z4PEZN	https://dataverse.ada.edu.au/file.xhtml?fileId=106&version=3.1				Available	https://dataverse.ada.edu.au/dataverse/tentomen	Yes	No	No	No	No	No	Yes	No	No	No
34	2	Australian Longitudinal study on male health Wave 2	2015-2016	longitudinal	National	Stratified, multi stage, cluster random sampling design with oversampling in inner-regional and outer-regional areas. Sampling was stratified by area.	Stratified multistage cluster sampling	Australian boys and men	National	Australian boys and men	Boys and Men	Yes	No	No	No	No	No	No	No	Yes	Yes	No	No	No	Yes	Australian boys and men	10	55	10	55	No	No	https://dataverse.ada.edu.au/dataset.xhtml?persistentId=doi:10.4225/87/2KHTSV	https://dataverse.ada.edu.au/file.xhtml?fileId=15736&version=3.1				Available	https://dataverse.ada.edu.au/dataverse/tentomen	Yes	No	No	No	No	No	Yes	No	No	No
34	3	Australian Longitudinal study on male health Wave 3	2020-2021	longitudinal	National	Stratified, multi stage, cluster random sampling design with oversampling in inner-regional and outer-regional areas. Sampling was stratified by area.	Stratified multistage cluster sampling	Australian boys and men	National	Australian boys and men	Boys and Men	Yes	No	No	No	No	No	No	No	Yes	Yes	No	No	No	Yes	Australian boys and men	10	55	10	55	No	No	https://dataverse.ada.edu.au/dataset.xhtml?persistentId=doi:10.26193/JDE1TD	https://dataverse.ada.edu.au/file.xhtml?fileId=17559&version=4.1				Available	https://dataverse.ada.edu.au/dataverse/tentomen	Yes	No	No	No	No	No	Yes	No	No	No
34	4	Australian Longitudinal study on male health Wave 4	2022	longitudinal	National	Stratified, multi stage, cluster random sampling design with oversampling in inner-regional and outer-regional areas. Sampling was stratified by area.	Stratified multistage cluster sampling	Australian boys and men	National	Australian boys and men	Boys and Men	Yes	No	No	No	No	No	No	No	Yes	Yes	No	No	No	Yes	Australian boys and men	10	55	10	55	No	No	https://dataverse.ada.edu.au/dataset.xhtml?persistentId=doi:10.26193/GELPYQ	https://dataverse.ada.edu.au/file.xhtml?fileId=18484&version=2.1				Available	https://dataverse.ada.edu.au/dataverse/tentomen	Yes	No	No	No	No	No	Yes	No	No	No
6	3	Australian national survey of mental health and wellbeing	2020-2022	cross-sectional	National	Random selection of households. Included an oversample of persons aged 16-24 years.	Stratified multistage area sampling	Adolescents and adults	National	Adolescents and Adults	Adolescents and Adults	Yes	No	Yes	Yes	No	No	No	No	No	No	No	No	No	No		16	85	16	85	No	No	https://www.abs.gov.au/statistics/health/mental-health/national-study-mental-health-and-wellbeing/2020-2022					Available	https://www.abs.gov.au/statistics/microdata-tablebuilder/datalab/products	Yes	Yes	Yes	No	No	No	No	No	No	No
6	2	Australian national survey of mental health and wellbeing	2007	cross-sectional	National	Stratified multistage area sample of private dwellings in each state and territory of Australia. Included an oversample of persons 16-24 years old and 65-85 years old.	Stratified multistage area sampling	Adolescents and adults	National	Adolescents and Adults	Adolescents and Adults	Yes	No	Yes	Yes	No	No	No	No	No	No	No	No	No	No		16	85	16	85	No	No	https://www.abs.gov.au/statistics/health/mental-health/national-study-mental-health-and-wellbeing/2007					Available	https://www.abs.gov.au/statistics/microdata-tablebuilder/available-microdata-tablebuilder/national-study-mental-health-and-wellbeing#data-downloads	Yes	No	Yes	No	No	No	No	No	No	No
6	1	Australian national survey of mental health and wellbeing	1997	cross-sectional	National	Stratified multi-stage area sample of private dwellings. Each state and territory was stratified with each dwelling within a stratum having an equal probability of selection.	Stratified multistage area sampling	Adults	National	Adults	Adults	Yes	No	No	Yes	No	No	No	No	No	No	No	No	No	No		18	65+	18	65	Yes	No	https://www.abs.gov.au/AUSSTATS/abs@.nsf/Lookup/4326.0Main+Features11997?OpenDocument	https://www.act.gov.au/__data/assets/pdf_file/0009/2258469/National-survey-of-mental-health-and-wellbeing-of-adults-1997.pdf	https://www.ausstats.abs.gov.au/ausstats/free.nsf/0/400484BEAEB6363BCA256ADB0017B018/$File/43290_1997.pdf			Available	https://www.abs.gov.au/statistics/microdata-tablebuilder/microdatadownload	Yes	No	Yes	No	No	No	Yes	No	No	No
7	2	Australian survey of disability, aging, and carers	2003	cross-sectional	National	Stratified multistage area sampling of private dwellings, non-private dwellings and cared accommodation establishments.	Stratified multistage area sampling	People aged 60 years and over, people with disabilities and their carers	National	People aged 60 years and over, people with disabilities and their carers	Other subpopulation	Yes	No	No	No	Yes	Yes	Yes	No	No	No	No	No	No	Yes	People aged 60 years and over, people with disabilities and their carers	0	90+	0	90	Yes	No	https://www.abs.gov.au/ausstats/abs@.nsf/Lookup/4430.0.30.002main+features202003%20(Reissue)#Anchor3	https://www.ausstats.abs.gov.au/Ausstats/subscriber.nsf/0/978A7C78CC11B702CA256F0F007B1311/$File/44300_2003.pdf				Available	https://www.abs.gov.au/statistics/microdata-tablebuilder/microdatadownload/topics	Yes	No	No	No	No	No	Yes	No	No	No
7	3	Australian survey of disability, aging, and carers	2009	cross-sectional	National	Stratified multistage area sampling of private dwellings, non-private dwellings and cared accommodation establishments.	Stratified multistage area sampling	People aged 60 years and over, people with disabilities and their carers	National	People aged 60 years and over, people with disabilities and their carers	Other subpopulation	Yes	No	No	No	Yes	Yes	Yes	No	No	No	No	No	No	Yes	People aged 60 years and over, people with disabilities and their carers	0	90+	0	90	Yes	No	https://www.abs.gov.au/ausstats/abs@.nsf/Previousproducts/4430.0.30.002Main%20Features12003%20(Reissue)?opendocument&tabname=Summary&prodno=4430.0.30.002&issue=2003%20(Reissue)&num=&view=	https://www.ausstats.abs.gov.au/ausstats/subscriber.nsf/0/9C2B94626F0FAC62CA2577FA0011C431/$File/44300_2009.pdf				Available	https://www.abs.gov.au/statistics/microdata-tablebuilder/microdatadownload/topics	Yes	No	No	No	No	No	Yes	No	No	No
7	4	Australian survey of disability, aging, and carers	2012	cross-sectional	National	Stratified multistage area sampling of private dwellings, non-private dwellings and cared accommodation establishments.	Stratified multistage area sampling	People aged 60 years and over, people with disabilities and their carers	National	People aged 60 years and over, people with disabilities and their carers	Other subpopulation	Yes	No	No	No	Yes	Yes	Yes	No	No	No	No	No	No	Yes	People aged 60 years and over, people with disabilities and their carers	0	90+	0	90	Yes	No	https://www.abs.gov.au/AUSSTATS/abs@.nsf/Lookup/4430.0Explanatory%20Notes5002012?OpenDocument	https://www.abs.gov.au/AUSSTATS/abs@.nsf/Lookup/4430.0Main+Features12012?OpenDocument=	https://www.abs.gov.au/ausstats/abs@.nsf/Previousproducts/4430.0.30.002Main%20Features302012?opendocument&tabname=Summary&prodno=4430.0.30.002&issue=2012&num=&view=			Available	https://www.abs.gov.au/statistics/microdata-tablebuilder/microdatadownload/topics	Yes	No	No	No	No	No	Yes	No	No	No
7	5	Australian survey of disability, aging, and carers	2015	cross-sectional	National	Stratified multistage area sampling of private dwellings, non-private dwellings and cared accommodation establishments.	Stratified multistage area sampling	People aged 60 years and over, people with disabilities and their carers	National	People aged 60 years and over, people with disabilities and their carers	Other subpopulation	Yes	No	No	No	Yes	Yes	Yes	No	No	No	No	No	No	Yes	People aged 60 years and over, people with disabilities and their carers	0	90+	0	90	Yes	No	https://www.abs.gov.au/AUSSTATS/abs@.nsf/Lookup/4430.0.30.002Main+Features12015	https://www.abs.gov.au/AUSSTATS/abs@.nsf/Lookup/4430.0Main+Features1022015?OpenDocument				Available	https://www.abs.gov.au/statistics/microdata-tablebuilder/microdatadownload/topics	Yes	No	Yes	No	No	No	No	No	No	No
7	6	Australian survey of disability, aging, and carers	2018	cross-sectional	National	Multi-stage area sample of addresses from the ABS's Address Register	Multistage area sampling	People aged 60 years and over, people with disabilities and their carers	National	People aged 60 years and over, people with disabilities and their carers	Other subpopulation	Yes	No	No	No	Yes	Yes	Yes	No	No	No	No	No	No	Yes	People aged 60 years and over, people with disabilities and their carers	0	90+	0	90	Yes	No	https://www.abs.gov.au/statistics/health/disability/disability-ageing-and-carers-australia-summary-findings/latest-release					Available	https://www.abs.gov.au/statistics/microdata-tablebuilder/microdatadownload/topics	Yes	No	Yes	No	No	No	No	No	No	No
7	1	Australian survey of disability, aging, and carers	1998	cross-sectional	National	Stratified multistage area sampling of private dwellings, non-private dwellings and cared accommodation establishments.	Stratified multistage area sampling	People aged 60 years and over, people with disabilities and their carers	National	People aged 60 years and over, people with disabilities and their carers	Other subpopulation	Yes	No	No	No	No	Yes	Yes	No	No	No	No	No	No	Yes	People aged 60 years and over, people with disabilities and their carers	0	85+	0	85	Yes	No	https://www.ausstats.abs.gov.au/ausstats/subscriber.nsf/0/CA25687100069892CA256889000AA17F/$File/44310_1998.pdf					Available	https://www.abs.gov.au/statistics/microdata-tablebuilder/microdatadownload/topics	Yes	No	No	No	No	No	Yes	No	No	No
8	3	Australian Survey of Social Attitudes	2017	cross-sectional	National	Systematic random sampling of the electoral roll within each state of Australia.	Stratified random sampling	Adults	National	Adults	Adults	Yes	No	No	Yes	Yes	No	No	No	No	No	No	No	No	No		18	65+	18	65	Yes	No	https://www.acspri.org.au/aussa/2017	https://www.acspri.org.au/sites/acspri.org.au/files/aussa2017codebook.html				Available	https://dataverse.ada.edu.au/dataset.xhtml?persistentId=doi:10.26193/JZKRD8	Yes	No	No	No	No	No	No	No	No	No
8	4	Australian Survey of Social Attitudes	2021	cross-sectional	National	Systematic random sampling of the electoral roll within each state of Australia.	Stratified random sampling	Adults	National	Adults	Adults	Yes	No	No	Yes	Yes	No	No	No	No	No	No	No	No	No		18	65+	18	65	Yes	No	https://www.acspri.org.au/aussa/2021	https://www.acspri.org.au/sites/acspri.org.au/files/aussa2021codebook.html				Available	https://dataverse.ada.edu.au/dataset.xhtml?persistentId=doi:10.26193/AH8VKX	Yes	No	No	No	No	No	No	No	No	No
8	1	Australian Survey of Social Attitudes	2011	cross-sectional	National	Systematic random sampling of the electoral roll within each state of Australia.	Stratified random sampling	Adults	National	Adults	Adults	Yes	No	No	Yes	Yes	No	No	No	No	No	No	No	No	No		18	65+	18	65	Yes	No	https://dataverse.ada.edu.au/file.xhtml?fileId=303&version=1.1					Available	https://dataverse.ada.edu.au/dataset.xhtml?persistentId=doi%3A10.4225%2F87%2FUNPXX2	Yes	No	No	No	No	No	No	No	No	No
8	2	Australian Survey of Social Attitudes	2015	cross-sectional	National	Systematic random sampling of the electoral roll within each state of Australia.	Stratified random sampling	Adults	National	Adults	Adults	Yes	No	No	Yes	Yes	No	No	No	No	No	No	No	No	No		18	65+	18	65	Yes	No	https://www.acspri.org.au/aussa/2015	https://www.acspri.org.au/sites/acspri.org.au/files/aussa2015codebook.html				Available	https://dataverse.ada.edu.au/dataset.xhtml?persistentId=doi%3A10.4225%2F87%2FT5BNZ7	Yes	No	No	Yes	No	No	No	No	No	No
8	5	Australian Survey of Social Attitudes	2022	cross-sectional	National	Systematic random sampling of the electoral roll within each state of Australia.	Stratified random sampling	Adults	National	Adults	Adults	Yes	No	No	Yes	Yes	No	No	No	No	No	No	No	No	No		18	65+	18	65	Yes	No	https://www.acspri.org.au/aussa/2022	https://www.acspri.org.au/sites/acspri.org.au/files/aussa2022codebook.html				Available	https://dataverse.ada.edu.au/dataset.xhtml?persistentId=doi:10.26193/SKK7EV	Yes	No	No	Yes	No	No	No	No	No	No
35	1	Australian Temperament Project Wave 10	1996	longitudinal	VIC	Stratified random area sampling	Stratified area sampling	Children (at time of recruitment) from Victoria, Australia	State	Children (at time of recruitment)	Children	Yes	Yes	No	No	No	No	No	No	No	No	No	No	No	No		13	14	13	14	No	No	https://aifs.gov.au/research/research-reports/australian-temperament-project	https://aifs.gov.au/research/research-reports/pathways-infancy-adolescence	https://lifecourse.melbournechildrens.com/cohorts/atp/			Available	https://lifecourse.melbournechildrens.com/data-access/	Yes	No	No	No	No	No	No	No	No	No
35	2	Australian Temperament Project Wave 11	1998	longitudinal	VIC	Stratified random area sampling	Stratified area sampling	Children (at time of recruitment) from Victoria, Australia	State	Children (at time of recruitment)	Children	Yes	Yes	No	No	No	No	No	No	No	No	No	No	No	No		15	16	15	16	No	No	https://aifs.gov.au/research/research-reports/australian-temperament-project	https://aifs.gov.au/research/research-reports/pathways-infancy-adolescence	https://lifecourse.melbournechildrens.com/cohorts/atp/			Available	https://lifecourse.melbournechildrens.com/data-access/	Yes	No	No	No	No	No	No	No	No	No
35	3	Australian Temperament Project Wave 12	2000	longitudinal	VIC	Stratified random area sampling	Stratified area sampling	Children (at time of recruitment) from Victoria, Australia	State	Children (at time of recruitment)	Children	Yes	Yes	No	No	No	No	No	No	No	No	No	No	No	No		17	18	17	18	No	No	https://aifs.gov.au/research/research-reports/australian-temperament-project	https://aifs.gov.au/research/research-reports/pathways-infancy-adolescence	https://lifecourse.melbournechildrens.com/cohorts/atp/			Available	https://lifecourse.melbournechildrens.com/data-access/	Yes	No	No	No	No	No	No	No	No	No
35	4	Australian Temperament Project Wave 13	2002	longitudinal	VIC	Stratified random area sampling	Stratified area sampling	Children (at time of recruitment) from Victoria, Australia	State	Children (at time of recruitment)	Children	Yes	Yes	No	No	No	No	No	No	No	No	No	No	No	No		19	20	19	20	No	No	https://aifs.gov.au/research/research-reports/australian-temperament-project		https://lifecourse.melbournechildrens.com/cohorts/atp/			Available	https://lifecourse.melbournechildrens.com/data-access/	Yes	No	No	No	No	No	No	No	No	No
35	5	Australian Temperament Project Wave 14	2006	longitudinal	VIC	Stratified random area sampling	Stratified area sampling	Children (at time of recruitment) from Victoria, Australia	State	Children (at time of recruitment)	Children	Yes	Yes	No	No	No	No	No	No	No	No	No	No	No	No		23	24	23	24	No	No	https://aifs.gov.au/research/research-reports/australian-temperament-project		https://lifecourse.melbournechildrens.com/cohorts/atp/			Available	https://lifecourse.melbournechildrens.com/data-access/	Yes	No	No	No	No	No	No	No	No	No
35	6	Australian Temperament Project Wave 15	2010	longitudinal	VIC	Stratified random area sampling	Stratified area sampling	Children (at time of recruitment) from Victoria, Australia	State	Children (at time of recruitment)	Children	Yes	Yes	No	No	No	No	No	No	No	No	No	No	No	No		27	28	27	28	No	No	https://aifs.gov.au/research/research-reports/australian-temperament-project		https://lifecourse.melbournechildrens.com/cohorts/atp/			Available	https://lifecourse.melbournechildrens.com/data-access/	Yes	No	No	No	No	No	No	No	No	No
35	9	Australian Temperament Project Wave 8	1994	longitudinal	VIC	Stratified random area sampling	Stratified area sampling	Children (at time of recruitment) from Victoria, Australia	State	Children (at time of recruitment)	Children	Yes	Yes	No	No	No	No	No	No	No	No	No	No	No	No		11	12	11	12	No	No	https://aifs.gov.au/research/research-reports/australian-temperament-project	https://aifs.gov.au/research/research-reports/pathways-infancy-adolescence	https://lifecourse.melbournechildrens.com/cohorts/atp/			Available	https://lifecourse.melbournechildrens.com/data-access/	Yes	No	No	No	No	No	No	No	No	No
35	10	Australian Temperament Project Wave 9	1995	longitudinal	VIC	Stratified random area sampling	Stratified area sampling	Children (at time of recruitment) from Victoria, Australia	State	Children (at time of recruitment)	Children	Yes	Yes	No	No	No	No	No	No	No	No	No	No	No	No		12	13	12	13	No	No	https://aifs.gov.au/research/research-reports/australian-temperament-project	https://aifs.gov.au/research/research-reports/pathways-infancy-adolescence	https://lifecourse.melbournechildrens.com/cohorts/atp/			Available	https://lifecourse.melbournechildrens.com/data-access/	Yes	No	No	No	No	No	No	No	No	No
36	1	Australian Youth Survey Wave 1	1989	longitudinal	National	Stratified random area sampling using ABS Collection Districts	Stratified area sampling	Adolescents aged 16-19 years	National	Adolescents	Adolescents	Yes	No	Yes	No	No	No	No	No	No	No	No	No	No	No		16	19	16	19	No	No	https://research.acer.edu.au/lsay_technical/23/					Available	https://dataverse.ada.edu.au/dataset.xhtml?persistentId=doi%3A10.26193%2F8NUAHG	Yes	No	No	No	No	No	No	No	No	No
36	2	Australian Youth Survey Wave 2	1990	longitudinal	National	Stratified random area sampling using ABS Collection Districts	Stratified area sampling	Adolescents aged 16-19 years	National	Adolescents	Adolescents	Yes	No	Yes	No	No	No	No	No	No	No	No	No	No	No		16	19	16	19	No	No	https://research.acer.edu.au/lsay_technical/23/					Available	https://dataverse.ada.edu.au/dataset.xhtml?persistentId=doi:10.26193/TDWRJW&version=2.0	Yes	No	No	No	No	No	No	No	No	No
36	3	Australian Youth Survey Wave 3	1991	longitudinal	National	Stratified random area sampling using ABS Collection Districts	Stratified area sampling	Adolescents aged 16-19 years	National	Adolescents	Adolescents	Yes	No	Yes	No	No	No	No	No	No	No	No	No	No	No		16	19	16	19	No	No	https://research.acer.edu.au/lsay_technical/23/					Available	https://dataverse.ada.edu.au/dataset.xhtml?persistentId=doi:10.26193/V8B7CS	Yes	No	No	No	No	No	No	No	No	No
36	4	Australian Youth Survey Wave 4	1992	longitudinal	National	Stratified random area sampling using ABS Collection Districts	Stratified area sampling	Adolescents aged 16-19 years	National	Adolescents	Adolescents	Yes	No	Yes	No	No	No	No	No	No	No	No	No	No	No		16	19	16	19	No	No	https://research.acer.edu.au/lsay_technical/23/					Available	https://dataverse.ada.edu.au/dataset.xhtml?persistentId=doi:10.26193/USVPKH&version=2.0	Yes	No	No	No	No	No	No	No	No	No
36	5	Australian Youth Survey Wave 5	1993	longitudinal	National	Stratified random area sampling using ABS Collection Districts	Stratified area sampling	Adolescents aged 16-23 years	National	Adolescents and Adults	Adolescents and Adults	Yes	No	Yes	Yes	No	No	No	No	No	No	No	No	No	No		16	23	16	23	No	No	https://research.acer.edu.au/lsay_technical/23/					Available	https://dataverse.ada.edu.au/dataset.xhtml?persistentId=doi:10.26193/6XMENG	Yes	No	No	No	No	No	No	No	No	No
36	6	Australian Youth Survey Wave 6	1994	longitudinal	National	Stratified random area sampling using ABS Collection Districts	Stratified area sampling	Adolescents aged 16-24 years	National	Adolescents and Adults	Adolescents and Adults	Yes	No	Yes	Yes	No	No	No	No	No	No	No	No	No	No		16	24	16	24	No	No	https://research.acer.edu.au/lsay_technical/23/					Available	https://dataverse.ada.edu.au/dataset.xhtml?persistentId=doi:10.26193/P5DHQF	Yes	No	No	No	No	No	No	No	No	No
36	7	Australian Youth Survey Wave 7	1995	longitudinal	National	Stratified random area sampling using ABS Collection Districts	Stratified area sampling	? Adolescents aged 16-25 years	National	Adolescents and Adults	Adolescents and Adults	Yes	No	Yes	Yes	No	No	No	No	No	No	No	No	No	No		16	25?	16	25	Yes	No	https://research.acer.edu.au/lsay_technical/23/					Available	https://dataverse.ada.edu.au/dataset.xhtml?persistentId=doi:10.26193/GBWOUS&version=2.0	Yes	No	No	No	No	No	No	No	No	No
36	8	Australian Youth Survey Wave 8	1996	longitudinal	National	Stratified random area sampling using ABS Collection Districts	Stratified area sampling	? Adolescents aged 16-26 years	National	Adolescents and Adults	Adolescents and Adults	Yes	No	Yes	Yes	No	No	No	No	No	No	No	No	No	No		17	26?	17	26	Yes	No	https://research.acer.edu.au/lsay_technical/23/					Available	https://dataverse.ada.edu.au/dataset.xhtml?persistentId=doi:10.26193/WJBT4N	Yes	No	No	No	No	No	No	No	No	No
9	1	General social survey	2019	cross-sectional	National	Stratified area sampling of private dwellings. Included an oversample of persons from low socioeconomic areas. Households in these areas had a higher probability of selection.	Stratified area sampling	Adolescents and adults	National	Adolescents and Adults	Adolescents and Adults	Yes	No	Yes	Yes	No	No	No	No	No	No	No	No	No	No		15	70+	15	70	Yes	No	https://www.abs.gov.au/statistics/people/people-and-communities/general-social-survey-summary-results-australia/2019#methodology					More info required		Unavailable		No	Yes	No	No	No	No	No	No
9	2	General social survey	2020	cross-sectional	National	Stratified area sampling of private dwellings. Included an oversample of persons from low socioeconomic areas. Households in these areas had a higher probability of selection.	Stratified area sampling	Adolescents and adults	National	Adolescents and Adults	Adolescents and Adults	Yes	No	Yes	Yes	No	No	No	No	No	No	No	No	No	No		15	70+	15	70	Yes	No	https://www.abs.gov.au/statistics/people/people-and-communities/general-social-survey-summary-results-australia/latest-release#methodology					More info required		Unavailable		No	Yes	No	No	No	No	No	No
11	1	Health and Well-being Survey (WANTS Study)	2000	cross-sectional	WA, NT, SA	Stratified random sampling using random selection of phone numbers via the Electronic White Pages. The Electronic White Pages was divided into Metropolitan numbers, Rural numbers and Remote numbers using postcode. Random samples of 900, 800 and 800 respectively were extracted from the three areas.	Stratified random sampling	Adults	State	Adults	Adults	Yes	No	No	Yes	No	No	No	No	No	No	No	No	No	No		18	75+	18	75	Yes	No	https://www.health.wa.gov.au/~/media/Files/Corporate/Reports%20and%20publications/Population%20surveys/2000-Designmethod.pdf	https://catalogue.nla.gov.au/catalog/2188652	https://www.researchgate.net/publication/36721365_Collaborative_health_and_wellbeing_CATI_survey_of_adults_living_in_Western_Australia_Northern_Territory_and_South_Australia_report_2_analysis_by_ARIA			More info required		Unavailable		Yes	No	No	No	Yes	No	No	No
52	1	Health of Young Victorians Study Wave 2	2000	longitudinal	VIC	Two-stage stratified random sampling. First, schools were randomly selected using a stratified frame of government, Catholic and independent schools with probability of selection of school proportional to size of enrollment. Second, intact class groups at each year level with eligible age groups were randomly selected.	Stratified multistage cluster sampling	Children from Victoria, Australia aged 5-10 at time of recruitment	State	Children (at time of recruitment)	Children	Yes	Yes	No	No	No	No	No	No	No	No	No	No	No	No		8	13	8	13	No	No	https://ww2.rch.org.au/emplibrary/ccch/HOYVSreport.pdf					More info required		More info required		No	No	No	No	No	No	No	No
52	2	Health of Young Victorians Study Wave 3	2005	longitudinal	VIC	Two-stage stratified random sampling. First, schools were randomly selected using a stratified frame of government, Catholic and independent schools with probability of selection of school proportional to size of enrollment. Second, intact class groups at each year level with eligible age groups were randomly selected.	Stratified multistage cluster sampling	Children from Victoria, Australia aged 5-10 at time of recruitment	State	Children (at time of recruitment)	Children	Yes	Yes	No	No	No	No	No	No	No	No	No	No	No	No		13	19	13	19	No	No	https://ww2.rch.org.au/emplibrary/ccch/HOYVSreport.pdf					More info required		More info required		No	No	No	No	No	No	No	No
37	1	HILDA Wave 1	2001	longitudinal	National	Multi-staged national probability sampling design of all members of private dwellings in Australia using stratified sampling of Census Collection Districts (excluding non-private dwellings and remote areas)	Stratified multistage area sampling	All household members but individual interviews only conducted with people 15 and over	National	Adults	Adults	Yes	No	No	Yes	Yes	No	No	No	No	No	No	No	No	No		15	65+	15	65	Yes	No	https://hildaodd.app.unimelb.edu.au/Default.aspx	https://melbourneinstitute.unimelb.edu.au/hilda/publications/hilda-statistical-reports/past-reports				Available	https://dataverse.ada.edu.au/dataset.xhtml?persistentId=doi:10.26193/R4IN30	Yes	No	No	No	No	No	No	Yes	No	No
37	2	HILDA Wave 10	2010	longitudinal	National	Multi-staged national probability sampling design of all members of private dwellings in Australia using stratified sampling of Census Collection Districts (excluding non-private dwellings and remote areas)	Stratified multistage area sampling	All household members but individual interviews only conducted with people 15 and over	National	Adults	Adults	Yes	No	No	Yes	Yes	No	No	No	No	No	No	No	No	No		15	65+	15	65	Yes	No	https://hildaodd.app.unimelb.edu.au/Default.aspx	https://melbourneinstitute.unimelb.edu.au/hilda/publications/hilda-statistical-reports/past-reports				Available	https://dataverse.ada.edu.au/dataset.xhtml?persistentId=doi:10.26193/R4IN30	Yes	No	No	No	No	No	No	Yes	No	No
37	3	HILDA Wave 11	2011	longitudinal	National	Multi-staged national probability sampling design of all members of private dwellings in Australia using stratified sampling of Census Collection Districts (excluding non-private dwellings and remote areas) with additional top-up sampling.	Stratified multistage area sampling	All household members but individual interviews only conducted with people 15 and over	National	Adults	Adults	Yes	No	No	Yes	Yes	No	No	No	No	No	No	No	No	No		15	65+	15	65	Yes	No	https://hildaodd.app.unimelb.edu.au/Default.aspx	https://melbourneinstitute.unimelb.edu.au/hilda/publications/hilda-statistical-reports/past-reports				Available	https://dataverse.ada.edu.au/dataset.xhtml?persistentId=doi:10.26193/R4IN30	Yes	No	Yes	No	No	No	No	Yes	No	No
37	4	HILDA Wave 12	2012	longitudinal	National	multi-staged national probability sampling design of all members of private dwellings in Australia using stratified sampling of Census Collection Districts (excluding non-private dwellings and remote areas)	Stratified multistage area sampling	All household members but individual interviews only conducted with people 15 and over	National	Adults	Adults	Yes	No	No	Yes	Yes	No	No	No	No	No	No	No	No	No		15	65+	15	65	Yes	No	https://hildaodd.app.unimelb.edu.au/Default.aspx	https://melbourneinstitute.unimelb.edu.au/hilda/publications/hilda-statistical-reports/past-reports				Available	https://dataverse.ada.edu.au/dataset.xhtml?persistentId=doi:10.26193/R4IN30	Yes	No	No	No	No	No	No	Yes	No	No
37	5	HILDA Wave 13	2013	longitudinal	National	multi-staged national probability sampling design of all members of private dwellings in Australia using stratified sampling of Census Collection Districts (excluding non-private dwellings and remote areas)	Stratified multistage area sampling	All household members but individual interviews only conducted with people 15 and over	National	Adults	Adults	Yes	No	No	Yes	Yes	No	No	No	No	No	No	No	No	No		15	65+	15	65	Yes	No	https://hildaodd.app.unimelb.edu.au/Default.aspx	https://melbourneinstitute.unimelb.edu.au/hilda/publications/hilda-statistical-reports/past-reports				Available	https://dataverse.ada.edu.au/dataset.xhtml?persistentId=doi:10.26193/R4IN30	Yes	No	Yes	No	No	No	No	Yes	No	No
37	6	HILDA Wave 14	2014	longitudinal	National	multi-staged national probability sampling design of all members of private dwellings in Australia using stratified sampling of Census Collection Districts (excluding non-private dwellings and remote areas)	Stratified multistage area sampling	All household members but individual interviews only conducted with people 15 and over	National	Adults	Adults	Yes	No	No	Yes	Yes	No	No	No	No	No	No	No	No	No		15	65+	15	65	Yes	No	https://hildaodd.app.unimelb.edu.au/Default.aspx	https://melbourneinstitute.unimelb.edu.au/hilda/publications/hilda-statistical-reports/past-reports				Available	https://dataverse.ada.edu.au/dataset.xhtml?persistentId=doi:10.26193/R4IN30	Yes	No	No	No	No	No	No	Yes	No	No
37	7	HILDA Wave 15	2015	longitudinal	National	multi-staged national probability sampling design of all members of private dwellings in Australia using stratified sampling of Census Collection Districts (excluding non-private dwellings and remote areas)	Stratified multistage area sampling	All household members but individual interviews only conducted with people 15 and over	National	Adults	Adults	Yes	No	No	Yes	Yes	No	No	No	No	No	No	No	No	No		15	65+	15	65	Yes	No	https://hildaodd.app.unimelb.edu.au/Default.aspx	https://melbourneinstitute.unimelb.edu.au/hilda/publications/hilda-statistical-reports/past-reports				Available	https://dataverse.ada.edu.au/dataset.xhtml?persistentId=doi:10.26193/R4IN30	Yes	No	Yes	No	No	No	No	Yes	No	No
37	8	HILDA Wave 16	2016	longitudinal	National	multi-staged national probability sampling design of all members of private dwellings in Australia using stratified sampling of Census Collection Districts (excluding non-private dwellings and remote areas)	Stratified multistage area sampling	All household members but individual interviews only conducted with people 15 and over	National	Adults	Adults	Yes	No	No	Yes	Yes	No	No	No	No	No	No	No	No	No		15	65+	15	65	Yes	No	https://hildaodd.app.unimelb.edu.au/Default.aspx	https://melbourneinstitute.unimelb.edu.au/hilda/publications/hilda-statistical-reports/past-reports				Available	https://dataverse.ada.edu.au/dataset.xhtml?persistentId=doi:10.26193/R4IN30	Yes	No	No	No	No	No	No	Yes	No	No
37	9	HILDA Wave 17	2017	longitudinal	National	multi-staged national probability sampling design of all members of private dwellings in Australia using stratified sampling of Census Collection Districts (excluding non-private dwellings and remote areas)	Stratified multistage area sampling	All household members but individual interviews only conducted with people 15 and over	National	Adults	Adults	Yes	No	No	Yes	Yes	No	No	No	No	No	No	No	No	No		15	65+	15	65	Yes	No	https://hildaodd.app.unimelb.edu.au/Default.aspx	https://melbourneinstitute.unimelb.edu.au/hilda/publications/hilda-statistical-reports/past-reports				Available	https://dataverse.ada.edu.au/dataset.xhtml?persistentId=doi:10.26193/R4IN30	Yes	No	Yes	No	No	No	No	Yes	No	No
37	10	HILDA Wave 18	2018	longitudinal	National	multi-staged national probability sampling design of all members of private dwellings in Australia using stratified sampling of Census Collection Districts (excluding non-private dwellings and remote areas)	Stratified multistage area sampling	All household members but individual interviews only conducted with people 15 and over	National	Adults	Adults	Yes	No	No	Yes	Yes	No	No	No	No	No	No	No	No	No		15	65+	15	65	Yes	No	https://hildaodd.app.unimelb.edu.au/Default.aspx	https://melbourneinstitute.unimelb.edu.au/hilda/publications/hilda-statistical-reports/past-reports				Available	https://dataverse.ada.edu.au/dataset.xhtml?persistentId=doi:10.26193/R4IN30	Yes	No	No	No	No	No	No	Yes	No	No
37	11	HILDA Wave 19	2019	longitudinal	National	multi-staged national probability sampling design of all members of private dwellings in Australia using stratified sampling of Census Collection Districts (excluding non-private dwellings and remote areas)	Stratified multistage area sampling	All household members but individual interviews only conducted with people 15 and over	National	Adults	Adults	Yes	No	No	Yes	Yes	No	No	No	No	No	No	No	No	No		15	65+	15	65	Yes	No	https://hildaodd.app.unimelb.edu.au/Default.aspx	https://melbourneinstitute.unimelb.edu.au/hilda/publications/hilda-statistical-reports/past-reports				Available	https://dataverse.ada.edu.au/dataset.xhtml?persistentId=doi:10.26193/R4IN30	Yes	No	Yes	No	No	No	No	Yes	No	No
37	12	HILDA Wave 2	2002	longitudinal	National	multi-staged national probability sampling design of all members of private dwellings in Australia using stratified sampling of Census Collection Districts (excluding non-private dwellings and remote areas)	Stratified multistage area sampling	All household members but individual interviews only conducted with people 15 and over	National	Adults	Adults	Yes	No	No	Yes	Yes	No	No	No	No	No	No	No	No	No		15	65+	15	65	Yes	No	https://hildaodd.app.unimelb.edu.au/Default.aspx	https://melbourneinstitute.unimelb.edu.au/hilda/publications/hilda-statistical-reports/past-reports				Available	https://dataverse.ada.edu.au/dataset.xhtml?persistentId=doi:10.26193/R4IN30	Yes	No	No	No	No	No	No	Yes	No	No
37	13	HILDA Wave 20	2020	longitudinal	National	multi-staged national probability sampling design of all members of private dwellings in Australia using stratified sampling of Census Collection Districts (excluding non-private dwellings and remote areas)	Stratified multistage area sampling	All household members but individual interviews only conducted with people 15 and over	National	Adults	Adults	Yes	No	No	Yes	Yes	No	No	No	No	No	No	No	No	No		15	65+	15	65	Yes	No	https://hildaodd.app.unimelb.edu.au/Default.aspx	https://melbourneinstitute.unimelb.edu.au/hilda/publications/hilda-statistical-reports/past-reports				Available	https://dataverse.ada.edu.au/dataset.xhtml?persistentId=doi:10.26193/R4IN30	Yes	No	No	No	No	No	No	Yes	No	No
37	14	HILDA Wave 21	2021	longitudinal	National	multi-staged national probability sampling design of all members of private dwellings in Australia using stratified sampling of Census Collection Districts (excluding non-private dwellings and remote areas)	Stratified multistage area sampling	All household members but individual interviews only conducted with people 15 and over	National	Adults	Adults	Yes	No	No	Yes	Yes	No	No	No	No	No	No	No	No	No		15	65+	15	65	Yes	No	https://hildaodd.app.unimelb.edu.au/Default.aspx	https://melbourneinstitute.unimelb.edu.au/hilda/publications/hilda-statistical-reports/past-reports				Available	https://dataverse.ada.edu.au/dataset.xhtml?persistentId=doi:10.26193/R4IN30	Yes	No	Yes	No	No	No	No	Yes	No	No
37	15	HILDA Wave 22	2022	longitudinal	National	multi-staged national probability sampling design of all members of private dwellings in Australia using stratified sampling of Census Collection Districts (excluding non-private dwellings and remote areas)	Stratified multistage area sampling	All household members but individual interviews only conducted with people 15 and over	National	Adults	Adults	Yes	No	No	Yes	Yes	No	No	No	No	No	No	No	No	No		15	65+	15	65	Yes	No	https://hildaodd.app.unimelb.edu.au/Default.aspx	https://melbourneinstitute.unimelb.edu.au/hilda/publications/hilda-statistical-reports/past-reports				Available	https://dataverse.ada.edu.au/dataset.xhtml?persistentId=doi:10.26193/R4IN30	Yes	No	No	No	No	No	No	Yes	No	No
37	23	HILDA Wave 23	2023	longitudinal	National	multi-staged national probability sampling design of all members of private dwellings in Australia using stratified sampling of Census Collection Districts (excluding non-private dwellings and remote areas)	Stratified multistage area sampling	All household members but individual interviews only conducted with people 15 and over	National	Adults	Adults	Yes	No	No	Yes	Yes	No	No	No	No	No	No	No	No	No		15	65+	15	65	Yes	No	https://hildaodd.app.unimelb.edu.au/Default.aspx	https://melbourneinstitute.unimelb.edu.au/hilda/publications/hilda-statistical-reports/past-reports				Available	https://dataverse.ada.edu.au/dataset.xhtml?persistentId=doi:10.26193/NBTNMV	Yes	No	Yes	No	No	No	No	Yes	No	No
37	16	HILDA Wave 3	2003	longitudinal	National	multi-staged national probability sampling design of all members of private dwellings in Australia using stratified sampling of Census Collection Districts (excluding non-private dwellings and remote areas)	Stratified multistage area sampling	All household members but individual interviews only conducted with people 15 and over	National	Adults	Adults	Yes	No	No	Yes	Yes	No	No	No	No	No	No	No	No	No		15	65+	15	65	Yes	No	https://hildaodd.app.unimelb.edu.au/Default.aspx	https://melbourneinstitute.unimelb.edu.au/hilda/publications/hilda-statistical-reports/past-reports				Available	https://dataverse.ada.edu.au/dataset.xhtml?persistentId=doi:10.26193/R4IN30	Yes	No	No	No	No	No	No	Yes	No	No
37	17	HILDA Wave 4	2004	longitudinal	National	multi-staged national probability sampling design of all members of private dwellings in Australia using stratified sampling of Census Collection Districts (excluding non-private dwellings and remote areas)	Stratified multistage area sampling	All household members but individual interviews only conducted with people 15 and over	National	Adults	Adults	Yes	No	No	Yes	Yes	No	No	No	No	No	No	No	No	No		15	65+	15	65	Yes	No	https://hildaodd.app.unimelb.edu.au/Default.aspx	https://melbourneinstitute.unimelb.edu.au/hilda/publications/hilda-statistical-reports/past-reports				Available	https://dataverse.ada.edu.au/dataset.xhtml?persistentId=doi:10.26193/R4IN30	Yes	No	No	No	No	No	No	Yes	No	No
37	18	HILDA Wave 5	2005	longitudinal	National	multi-staged national probability sampling design of all members of private dwellings in Australia using stratified sampling of Census Collection Districts (excluding non-private dwellings and remote areas)	Stratified multistage area sampling	All household members but individual interviews only conducted with people 15 and over	National	Adults	Adults	Yes	No	No	Yes	Yes	No	No	No	No	No	No	No	No	No		15	65+	15	65	Yes	No	https://hildaodd.app.unimelb.edu.au/Default.aspx	https://melbourneinstitute.unimelb.edu.au/hilda/publications/hilda-statistical-reports/past-reports				Available	https://dataverse.ada.edu.au/dataset.xhtml?persistentId=doi:10.26193/R4IN30	Yes	No	No	No	No	No	No	Yes	No	No
37	19	HILDA Wave 6	2006	longitudinal	National	multi-staged national probability sampling design of all members of private dwellings in Australia using stratified sampling of Census Collection Districts (excluding non-private dwellings and remote areas)	Stratified multistage area sampling	All household members but individual interviews only conducted with people 15 and over	National	Adults	Adults	Yes	No	No	Yes	Yes	No	No	No	No	No	No	No	No	No		15	65+	15	65	Yes	No	https://hildaodd.app.unimelb.edu.au/Default.aspx	https://melbourneinstitute.unimelb.edu.au/hilda/publications/hilda-statistical-reports/past-reports				Available	https://dataverse.ada.edu.au/dataset.xhtml?persistentId=doi:10.26193/R4IN30	Yes	No	No	No	No	No	No	Yes	No	No
37	20	HILDA Wave 7	2007	longitudinal	National	multi-staged national probability sampling design of all members of private dwellings in Australia using stratified sampling of Census Collection Districts (excluding non-private dwellings and remote areas)	Stratified multistage area sampling	All household members but individual interviews only conducted with people 15 and over	National	Adults	Adults	Yes	No	No	Yes	Yes	No	No	No	No	No	No	No	No	No		15	65+	15	65	Yes	No	https://hildaodd.app.unimelb.edu.au/Default.aspx	https://melbourneinstitute.unimelb.edu.au/hilda/publications/hilda-statistical-reports/past-reports				Available	https://dataverse.ada.edu.au/dataset.xhtml?persistentId=doi:10.26193/R4IN30	Yes	No	Yes	No	No	No	No	Yes	No	No
37	21	HILDA Wave 8	2008	longitudinal	National	multi-staged national probability sampling design of all members of private dwellings in Australia using stratified sampling of Census Collection Districts (excluding non-private dwellings and remote areas)	Stratified multistage area sampling	All household members but individual interviews only conducted with people 15 and over	National	Adults	Adults	Yes	No	No	Yes	Yes	No	No	No	No	No	No	No	No	No		15	65+	15	65	Yes	No	https://hildaodd.app.unimelb.edu.au/Default.aspx	https://melbourneinstitute.unimelb.edu.au/hilda/publications/hilda-statistical-reports/past-reports				Available	https://dataverse.ada.edu.au/dataset.xhtml?persistentId=doi:10.26193/R4IN30	Yes	No	No	No	No	No	No	Yes	No	No
37	22	HILDA Wave 9	2009	longitudinal	National	multi-staged national probability sampling design of all members of private dwellings in Australia using stratified sampling of Census Collection Districts (excluding non-private dwellings and remote areas)	Stratified multistage area sampling	All household members but individual interviews only conducted with people 15 and over	National	Adults	Adults	Yes	No	No	Yes	Yes	No	No	No	No	No	No	No	No	No		15	65+	15	65	Yes	No	https://hildaodd.app.unimelb.edu.au/Default.aspx	https://melbourneinstitute.unimelb.edu.au/hilda/publications/hilda-statistical-reports/past-reports				Available	https://dataverse.ada.edu.au/dataset.xhtml?persistentId=doi:10.26193/R4IN30	Yes	No	Yes	No	No	No	No	Yes	No	No
38	1	International Youth Development Survey Wave 1	2002	longitudinal	VIC	Two-stage cluster sample design. School children from Victoria and Washington State from 3 year levels (5, 7, 9). Stratified random sample of schools in Victoria and Washington in the first stage. Classes from each school were chosen at random in stage 2.	Stratified multistage cluster sampling	School children from 3 year levels (5,7,9) from randomly selected schools and classes in Victoria and Washinton State	State	Children and Adolescents	Children and Adolescents	Yes	Yes	Yes	No	No	No	No	No	No	No	No	No	No	No		9	16	9	16	No	No	https://lifecourse.melbournechildrens.com/cohorts/iyds/#design	https://lifecourse.melbournechildrens.com/cohorts/iyds/	https://journals.sagepub.com/doi/10.1177/1090198106286272			Available	https://redcap.mcri.edu.au/surveys/?s=KJDP4WDT7XW8JTTE	Yes	No	No	No	No	No	No	No	No	No
38	2	International Youth Development Survey Wave 2	2003	longitudinal	VIC	Two-stage cluster sample design. School children from Victoria and Washington State from 3 year levels (5, 7, 9). Stratified random sample of schools in Victoria and Washington in the first stage. Classes from each school were chosen at random in stage 2.	Stratified multistage cluster sampling	School children from 3 year levels (5,7,9) from randomly selected schools and classes in Victoria and Washinton State	State	Children and Adolescents	Children and Adolescents	Yes	Yes	Yes	No	No	No	No	No	No	No	No	No	No	No		11	17	11	17	No	No	https://lifecourse.melbournechildrens.com/cohorts/iyds/#design	https://lifecourse.melbournechildrens.com/cohorts/iyds/	https://journals.sagepub.com/doi/10.1177/1090198106286272			Available	https://redcap.mcri.edu.au/surveys/?s=KJDP4WDT7XW8JTTE	Yes	No	No	No	No	No	No	No	No	No
38	3	International Youth Development Survey Wave 3	2004	longitudinal	VIC	Two-stage cluster sample design. School children from Victoria and Washington State from 3 year levels (5, 7, 9). Stratified random sample of schools in Victoria and Washington in the first stage. Classes from each school were chosen at random in stage 2.	Stratified multistage cluster sampling	School children from 3 year levels (5,7,9) from randomly selected schools and classes in Victoria and Washinton State	State	Children and Adolescents	Children and Adolescents	Yes	Yes	Yes	No	No	No	No	No	No	No	No	No	No	No		11	16	11	16	No	No	https://lifecourse.melbournechildrens.com/cohorts/iyds/#design	https://lifecourse.melbournechildrens.com/cohorts/iyds/	https://journals.sagepub.com/doi/10.1177/1090198106286272			Available	https://redcap.mcri.edu.au/surveys/?s=KJDP4WDT7XW8JTTE	Yes	No	No	No	No	No	No	No	No	No
38	4	International Youth Development Survey Wave 4	2006	longitudinal	VIC	Two-stage cluster sample design. School children from Victoria and Washington State from 3 year levels (5, 7, 9). Stratified random sample of schools in Victoria and Washington in the first stage. Classes from each school were chosen at random in stage 2.	Stratified multistage cluster sampling	School children from 3 year levels (5,7,9) from randomly selected schools and classes in Victoria and Washinton State	State	Children and Adolescents	Children and Adolescents	Yes	Yes	Yes	No	No	No	No	No	No	No	No	No	No	No		14	16	14	16	No	No	https://lifecourse.melbournechildrens.com/cohorts/iyds/#design	https://lifecourse.melbournechildrens.com/cohorts/iyds/	https://journals.sagepub.com/doi/10.1177/1090198106286272			Available	https://redcap.mcri.edu.au/surveys/?s=KJDP4WDT7XW8JTTE	Yes	No	No	No	No	No	No	No	No	No
38	5	International Youth Development Survey Wave 5	2007	longitudinal	VIC	Two-stage cluster sample design. School children from Victoria and Washington State from 3 year levels (5, 7, 9). Stratified random sample of schools in Victoria and Washington in the first stage. Classes from each school were chosen at random in stage 2.	Stratified multistage cluster sampling	School children from 3 year levels (5,7,9) from randomly selected schools and classes in Victoria and Washinton State	State	Children and Adolescents	Children and Adolescents	Yes	Yes	Yes	No	No	No	No	No	No	No	No	No	No	No		15	17	15	17	No	No	https://lifecourse.melbournechildrens.com/cohorts/iyds/#design	https://lifecourse.melbournechildrens.com/cohorts/iyds/	https://journals.sagepub.com/doi/10.1177/1090198106286272			Available	https://redcap.mcri.edu.au/surveys/?s=KJDP4WDT7XW8JTTE	Yes	No	No	No	No	No	No	No	No	No
38	6	International Youth Development Survey Wave 6	2008	longitudinal	VIC	Two-stage cluster sample design. School children from Victoria and Washington State from 3 year levels (5, 7, 9). Stratified random sample of schools in Victoria and Washington in the first stage. Classes from each school were chosen at random in stage 2.	Stratified multistage cluster sampling	School children from 3 year levels (5,7,9) from randomly selected schools and classes in Victoria and Washinton State	State	Children and Adolescents	Children and Adolescents	Yes	Yes	Yes	No	No	No	No	No	No	No	No	No	No	No		16	18	16	18	No	No	https://lifecourse.melbournechildrens.com/cohorts/iyds/#design	https://lifecourse.melbournechildrens.com/cohorts/iyds/				Available	https://redcap.mcri.edu.au/surveys/?s=KJDP4WDT7XW8JTTE	Yes	No	No	No	No	No	No	No	No	No
39	3	Longitudinal study of Australian Children Cohort B Wave 7 - Child	2016	longitudinal	National	Two-stage clustered sample design, first selected by postcode, then by children from two cohorts. Area based stratfication (including target population size within a postcode).	Stratified multistage cluster sampling	Australian children born March 2003-February 2004 from selected postcodes	National	Children	Children	Yes	Yes	No	No	No	No	No	No	No	No	No	No	No	No		12	13	12	13	No	No	https://growingupinaustralia.gov.au/sites/default/files/release_9.1c2_data_dictionary.pdf	https://growingupinaustralia.gov.au/sites/default/files/publication-documents/release-9.1c2-data-user-guide.pdf	https://growingupinaustralia.gov.au/data-and-documentation/data-dictionary/online-data-dictionary			Available	https://dataverse.ada.edu.au/dataset.xhtml?persistentId=doi:10.26193/QR4L6Q	Yes	No	No	No	No	No	No	No	Yes	No
39	4	Longitudinal study of Australian Children Cohort B Wave 8 - Child	2018	longitudinal	National	Two-stage clustered sample design, first selected by postcode, then by children from two cohorts. Area based stratfication (including target population size within a postcode).	Stratified multistage cluster sampling	Australian children born March 2003-February 2004 from selected postcodes	National	Children	Children	Yes	Yes	No	No	No	No	No	No	No	No	No	No	No	No		14	15	14	15	No	No	https://growingupinaustralia.gov.au/sites/default/files/release_9.1c2_data_dictionary.pdf	https://growingupinaustralia.gov.au/sites/default/files/publication-documents/release-9.1c2-data-user-guide.pdf	https://growingupinaustralia.gov.au/data-and-documentation/data-dictionary/online-data-dictionary			Available	https://dataverse.ada.edu.au/dataset.xhtml?persistentId=doi:10.26193/QR4L6Q	Yes	No	No	No	No	No	No	No	Yes	No
39	5	Longitudinal study of Australian Children Cohort B Wave 9c1 - Child	2020	longitudinal	National	Two-stage clustered sample design, first selected by postcode, then by children from two cohorts. Area based stratfication (including target population size within a postcode).	Stratified multistage cluster sampling	Australian children born March 2003-February 2004 from selected postcodes	National	Children	Children	Yes	Yes	No	No	No	No	No	No	No	No	No	No	No	No		16	17	16	17	No	No	https://growingupinaustralia.gov.au/sites/default/files/release_9.1c2_data_dictionary.pdf	https://growingupinaustralia.gov.au/sites/default/files/publication-documents/release-9.1c2-data-user-guide.pdf	https://growingupinaustralia.gov.au/data-and-documentation/data-dictionary/online-data-dictionary			Available	https://dataverse.ada.edu.au/dataset.xhtml?persistentId=doi:10.26193/QR4L6Q	Yes	No	Yes	No	No	No	No	No	No	No
39	6	Longitudinal study of Australian Children Cohort B Wave 9c2 - Child	2021	longitudinal	National	Two-stage clustered sample design, first selected by postcode, then by children from two cohorts. Area based stratfication (including target population size within a postcode).	Stratified multistage cluster sampling	Australian children born March 2003-February 2004 from selected postcodes	National	Children	Children	Yes	Yes	No	No	No	No	No	No	No	No	No	No	No	No		17	18	17	18	No	No	https://growingupinaustralia.gov.au/sites/default/files/release_9.1c2_data_dictionary.pdf	https://growingupinaustralia.gov.au/sites/default/files/publication-documents/release-9.1c2-data-user-guide.pdf	https://growingupinaustralia.gov.au/data-and-documentation/data-dictionary/online-data-dictionary			Available	https://dataverse.ada.edu.au/dataset.xhtml?persistentId=doi:10.26193/QR4L6Q	Yes	No	Yes	No	No	No	No	No	No	No
40	4	Longitudinal study of Australian Children Cohort K Wave 5 - Child	2012	longitudinal	National	Two-stage clustered sample design, first selected by postcode, then by children from two cohorts. Area based stratfication (including target population size within a postcode).	Stratified multistage cluster sampling	Australian children born March 1999-February 2000 from selected postcodes	National	Children	Children	Yes	Yes	No	No	No	No	No	No	No	No	No	No	No	No		12	13	12	13	No	No	https://growingupinaustralia.gov.au/sites/default/files/release_9.1c2_data_dictionary.pdf	https://growingupinaustralia.gov.au/sites/default/files/publication-documents/release-9.1c2-data-user-guide.pdf	https://growingupinaustralia.gov.au/data-and-documentation/data-dictionary/online-data-dictionary			Available	https://dataverse.ada.edu.au/dataset.xhtml?persistentId=doi:10.26193/QR4L6Q	Yes	No	No	No	No	No	No	No	Yes	No
40	5	Longitudinal study of Australian Children Cohort K Wave 6 - Child	2014	longitudinal	National	Two-stage clustered sample design, first selected by postcode, then by children from two cohorts. Area based stratfication (including target population size within a postcode).	Stratified multistage cluster sampling	Australian children born March 1999-February 2000 from selected postcodes	National	Children	Children	Yes	Yes	No	No	No	No	No	No	No	No	No	No	No	No		14	15	14	15	No	No	https://growingupinaustralia.gov.au/sites/default/files/release_9.1c2_data_dictionary.pdf	https://growingupinaustralia.gov.au/sites/default/files/publication-documents/release-9.1c2-data-user-guide.pdf	https://growingupinaustralia.gov.au/data-and-documentation/data-dictionary/online-data-dictionary			Available	https://dataverse.ada.edu.au/dataset.xhtml?persistentId=doi:10.26193/QR4L6Q	Yes	No	No	No	No	No	No	No	Yes	No
40	6	Longitudinal study of Australian Children Cohort K Wave 7 - Child	2016	longitudinal	National	Two-stage clustered sample design, first selected by postcode, then by children from two cohorts. Area based stratfication (including target population size within a postcode).	Stratified multistage cluster sampling	Australian children born March 1999-February 2000 from selected postcodes	National	Children	Children	Yes	Yes	No	No	No	No	No	No	No	No	No	No	No	No		16	17	16	17	No	No	https://growingupinaustralia.gov.au/sites/default/files/release_9.1c2_data_dictionary.pdf	https://growingupinaustralia.gov.au/sites/default/files/publication-documents/release-9.1c2-data-user-guide.pdf	https://growingupinaustralia.gov.au/data-and-documentation/data-dictionary/online-data-dictionary			Available	https://dataverse.ada.edu.au/dataset.xhtml?persistentId=doi:10.26193/QR4L6Q	Yes	No	No	No	No	No	No	No	Yes	No
40	7	Longitudinal study of Australian Children Cohort K Wave 8 - Child	2018	longitudinal	National	Two-stage clustered sample design, first selected by postcode, then by children from two cohorts. Area based stratfication (including target population size within a postcode).	Stratified multistage cluster sampling	Australian children born March 1999-February 2000 from selected postcodes	National	Children	Children	Yes	Yes	No	No	No	No	No	No	No	No	No	No	No	No		18	19	18	19	No	No	https://growingupinaustralia.gov.au/sites/default/files/release_9.1c2_data_dictionary.pdf	https://growingupinaustralia.gov.au/sites/default/files/publication-documents/release-9.1c2-data-user-guide.pdf	https://growingupinaustralia.gov.au/data-and-documentation/data-dictionary/online-data-dictionary			Available	https://dataverse.ada.edu.au/dataset.xhtml?persistentId=doi:10.26193/QR4L6Q	Yes	No	Yes	No	No	No	No	No	No	No
40	8	Longitudinal study of Australian Children Cohort K Wave 9c1 - Child	2020	longitudinal	National	Two-stage clustered sample design, first selected by postcode, then by children from two cohorts. Area based stratfication (including target population size within a postcode).	Stratified multistage cluster sampling	Australian children born March 1999-February 2000 from selected postcodes	National	Children	Children	Yes	Yes	No	No	No	No	No	No	No	No	No	No	No	No		20	21	20	21	No	No	https://growingupinaustralia.gov.au/sites/default/files/release_9.1c2_data_dictionary.pdf	https://growingupinaustralia.gov.au/sites/default/files/publication-documents/release-9.1c2-data-user-guide.pdf	https://growingupinaustralia.gov.au/data-and-documentation/data-dictionary/online-data-dictionary			Available	https://dataverse.ada.edu.au/dataset.xhtml?persistentId=doi:10.26193/QR4L6Q	Yes	No	Yes	No	No	No	No	No	No	No
40	9	Longitudinal study of Australian Children Cohort K Wave 9c2 - Child	2021	longitudinal	National	Two-stage clustered sample design, first selected by postcode, then by children from two cohorts. Area based stratfication (including target population size within a postcode).	Stratified multistage cluster sampling	Australian children born March 1999-February 2000 from selected postcodes	National	Children	Children	Yes	Yes	No	No	No	No	No	No	No	No	No	No	No	No		21	22	21	22	No	No	https://growingupinaustralia.gov.au/sites/default/files/release_9.1c2_data_dictionary.pdf	https://growingupinaustralia.gov.au/sites/default/files/publication-documents/release-9.1c2-data-user-guide.pdf	https://growingupinaustralia.gov.au/data-and-documentation/data-dictionary/online-data-dictionary			Available	https://dataverse.ada.edu.au/dataset.xhtml?persistentId=doi:10.26193/QR4L6Q	Yes	No	Yes	No	No	No	No	No	No	No
41	1	Longitudinal study of Australian Youth (Y03 cohort) Wave 11	2013	longitudinal	National	Two-stage random selection of 15 year old school students. Random selection of schools with probability proportional to enrolment size of 15 year-old students followed by random selection of 15 year-old students.	Multistage cluster sampling	Australian adolescents/young adults	National	Adolescents (at time of recruitment)	Adolescents	Yes	No	Yes	No	No	No	No	No	No	No	No	No	No	No		25?	25?	25	25	Yes	Yes	https://www.lsay.edu.au/publications/search-for-lsay-publications/2225					Available	https://dataverse.ada.edu.au/dataverse/lsay	Yes	No	No	Yes	No	No	No	No	No	No
41	2	Longitudinal study of Australian Youth (Y03 cohort) Wave 8	2010	longitudinal	National	Two-stage random selection of 15 year old school students. Random selection of schools with probability proportional to enrolment size of 15 year-old students followed by random selection of 15 year-old students.	Multistage cluster sampling	Australian adolescents/young adults	National	Adolescents (at time of recruitment)	Adolescents	Yes	No	Yes	No	No	No	No	No	No	No	No	No	No	No		22?	22?	22	22	Yes	Yes	https://www.lsay.edu.au/publications/search-for-lsay-publications/2447					Available	https://dataverse.ada.edu.au/dataset.xhtml?persistentId=doi:10.4225/87/5IOBPG	Yes	No	No	Yes	No	No	No	No	No	No
42	1	Longitudinal study of Australian Youth (Y06 cohort) Wave 11	2016	longitudinal	National	Random selection of 15 year-old school students with sampling stratified by state/territory, school sector and region (metropolitan or non-metropolitan).	Stratified random sampling	Australian adolescents/young adults	National	Adolescents (at time of recruitment)	Adolescents	Yes	No	Yes	No	No	No	No	No	No	No	No	No	No	No		25?	25?	25	25	Yes	Yes	https://www.lsay.edu.au/publications/search-for-lsay-publications/2566					Available	https://dataverse.ada.edu.au/dataset.xhtml?persistentId=doi:10.4225/87/WFEYRU	Yes	No	No	Yes	No	No	No	No	No	No
42	2	Longitudinal study of Australian Youth (Y06 cohort) Wave 5	2010	longitudinal	National	Random selection of 15 year-old school students with sampling stratified by state/territory, school sector and region (metropolitan or non-metropolitan).	Stratified random sampling	Australian adolescents/young adults	National	Adolescents (at time of recruitment)	Adolescents	Yes	No	Yes	No	No	No	No	No	No	No	No	No	No	No		19?	19?	19	19	Yes	Yes	https://www.lsay.edu.au/publications/search-for-lsay-publications/2448					Available	https://dataverse.ada.edu.au/dataset.xhtml?persistentId=doi:10.4225/87/WFEYRU	Yes	No	No	Yes	No	No	No	No	No	No
42	3	Longitudinal study of Australian Youth (Y06 cohort) Wave 8	2013	longitudinal	National	Random selection of 15 year-old school students with sampling stratified by state/territory, school sector and region (metropolitan or non-metropolitan).	Stratified random sampling	Australian adolescents/young adults	National	Adolescents (at time of recruitment)	Adolescents	Yes	No	Yes	No	No	No	No	No	No	No	No	No	No	No		22?	22?	22	22	Yes	Yes	https://www.lsay.edu.au/publications/search-for-lsay-publications/2738					Available	https://dataverse.ada.edu.au/dataset.xhtml?persistentId=doi:10.4225/87/WFEYRU	Yes	No	No	Yes	No	No	No	No	No	No
43	1	Longitudinal study of Australian Youth (Y09 cohort) Wave 11	2019	longitudinal	National	Random selection of 15 year-old school students with sampling stratified by state/territory, school sector and region (metropolitan or non-metropolitan). Within each school, 48 non-Indigenous students were randomly selected and all age-eligible Indigenous students were sampled.	Stratified random sampling	Australian adolescents/young adults	National	Adolescents (at time of recruitment)	Adolescents	Yes	No	Yes	No	No	No	No	No	No	No	No	No	No	No		25?	25?	25	25	Yes	Yes	https://www.lsay.edu.au/publications/search-for-lsay-publications/lsay-2009-cohort-wave-11-2019-questionnaire-and-frequency-tables					Available	https://dataverse.ada.edu.au/dataset.xhtml?persistentId=doi:10.4225/87/6BW27V	Yes	No	No	Yes	No	No	No	No	No	No
43	2	Longitudinal study of Australian Youth (Y09 cohort) Wave 6	2014	longitudinal	National	Random selection of 15 year-old school students with sampling stratified by state/territory, school sector and region (metropolitan or non-metropolitan). Within each school, 48 non-Indigenous students were randomly selected and all age-eligible Indigenous students were sampled.	Stratified random sampling	Australian adolescents/young adults	National	Adolescents (at time of recruitment)	Adolescents	Yes	No	Yes	No	No	No	No	No	No	No	No	No	No	No		20?	20?	20	20	Yes	Yes	https://www.lsay.edu.au/publications/search-for-lsay-publications/2799					Available	https://dataverse.ada.edu.au/dataset.xhtml?persistentId=doi:10.4225/87/6BW27V	Yes	No	No	Yes	No	No	No	No	No	No
43	3	Longitudinal study of Australian Youth (Y09 cohort) Wave 8	2016	longitudinal	National	Random selection of 15 year-old school students with sampling stratified by state/territory, school sector and region (metropolitan or non-metropolitan). Within each school, 48 non-Indigenous students were randomly selected and all age-eligible Indigenous students were sampled.	Stratified random sampling	Australian adolescents/young adults	National	Adolescents (at time of recruitment)	Adolescents	Yes	No	Yes	No	No	No	No	No	No	No	No	No	No	No		22?	22?	22	22	Yes	Yes	https://dxp-au-search.funnelback.squiz.cloud/s/redirect?collection=ncver~sp-lsay-publications&url=https%3A%2F%2Fwww.lsay.edu.au%2Fpublications%2Fsearch-for-lsay-publications%2Flsay-2009-cohort-wave-8-2016-questionnaire-and-frequency-tables&auth=0bgX2x4T5gM7wfKkZhdTlg&profile=publications&rank=23&query=%21showall+%7Cz%3A%22%24%2B%2B+y09+%24%2B%2B%22					Available	https://dataverse.ada.edu.au/dataset.xhtml?persistentId=doi:10.4225/87/6BW27V	Yes	No	No	Yes	No	No	No	No	No	No
44	1	Longitudinal study of Australian Youth (Y15 cohort) Wave 6	2020	longitudinal	National	Two-stage stratified random sampling with stratification by state/territory, school sector, geographic location, gender and socioeconomic background. At the first stage of sampling, schools are randomly selected with probability proportional to enrolement size of 15 year-old students. Second, 15 year-old students are randomly selected.	Multistage stratified random sampling	Australian adolescents/young adults	National	Adolescents (at time of recruitment)	Adolescents	Yes	No	Yes	No	No	No	No	No	No	No	No	No	No	No		20?	20?	20	20	Yes	Yes	https://www.lsay.edu.au/publications/search-for-lsay-publications/lsay-2015-cohort-wave-6-2020-questionnaire-and-frequency-tables					Available	https://dataverse.ada.edu.au/dataset.xhtml?persistentId=doi:10.4225/87/PJO7GB	Yes	No	No	Yes	No	No	No	No	No	No
44	2	Longitudinal study of Australian Youth (Y15 cohort) Wave 7	2021	longitudinal	National	Two-stage stratified random sampling with stratification by state/territory, school sector, geographic location, gender and socioeconomic background. At the first stage of sampling, schools are randomly selected with probability proportional to enrolement size of 15 year-old students. Second, 15 year-old students are randomly selected.	Multistage stratified random sampling	Australian adolescents/young adults	National	Adolescents (at time of recruitment)	Adolescents	Yes	No	Yes	No	No	No	No	No	No	No	No	No	No	No		21?	21?	21	21	Yes	Yes	https://www.lsay.edu.au/publications/search-for-lsay-publications/lsay-2015-cohort-wave-7-2021-questionnaire-and-frequency-tables					Available	https://dataverse.ada.edu.au/dataset.xhtml?persistentId=doi:10.4225/87/PJO7GB	Yes	No	No	Yes	No	No	No	No	No	No
44	3	Longitudinal study of Australian Youth (Y15 cohort) Wave 8	2022	longitudinal	National	Two-stage stratified random sampling with stratification by state/territory, school sector, geographic location, gender and socioeconomic background. At the first stage of sampling, schools are randomly selected with probability proportional to enrolement size of 15 year-old students. Second, 15 year-old students are randomly selected.	Multistage stratified random sampling	Australian adolescents/young adults	National	Adolescents (at time of recruitment)	Adolescents	Yes	No	Yes	No	No	No	No	No	No	No	No	No	No	No		21??	21??	21	21	Yes	Yes	https://www.lsay.edu.au/publications/search-for-lsay-publications/lsay-2015-cohort-wave-8-2022-questionnaire-and-frequency-tables					Available	https://dataverse.ada.edu.au/dataset.xhtml?persistentId=doi:10.4225/87/PJO7GB	Yes	No	No	Yes	No	No	No	No	No	No
51	2	Longitudinal study of Australian Youth (Y98 cohort) Wave 12	2009	longitudinal	National	Random selection of year 9 class groups with sampling stratified by state and school sector (government, non-government/Catholic, and independent).	Stratified random sampling	Australian adolescents/young adults	National	Adolescents (at time of recruitment)	Adolescents	Yes	No	Yes	No	No	No	No	No	No	No	No	No	No	No		25?	25?	25	25	Yes	Yes	https://www.lsay.edu.au/publications/search-for-lsay-publications/2199					Available	https://dataverse.ada.edu.au/dataset.xhtml?persistentId=doi:10.4225/87/O4AIPZ	Yes	No	No	No	No	No	No	No	No	No
51	1	Longitudinal study of Australian Youth (Y98 cohort) Wave 4	2001	longitudinal	National	Random selection of year 9 class groups with sampling stratified by state and school sector (government, non-government/Catholic, and independent).	Stratified random sampling	Australian adolescents/young adults	National	Adolescents (at time of recruitment)	Adolescents	Yes	No	Yes	No	No	No	No	No	No	No	No	No	No	No		17?	17?	17	17	Yes	Yes	https://www.lsay.edu.au/publications/search-for-lsay-publications/2199					Available	https://dataverse.ada.edu.au/dataset.xhtml?persistentId=doi:10.4225/87/O4AIPZ	Yes	No	No	No	No	No	No	No	No	No
45	1child	Longitudinal Study of Indigenous children B cohort wave 12 - Child	2019	longitudinal	National	Non-random purposive sampling from eleven specified sites selected to cover socioeconomic and community environments where Aboriginal and Torres Strait Islander children live.	Non-random purposive sampling	Aboriginal and Torres Strait Islander children	National	Aboriginal and Torres Strait Islander children (at time of recruitment)	Aboriginal and Torres Strait Islander children	Yes	No	No	No	No	No	No	No	No	No	Yes	No	No	Yes	Aboriginal and Torres Strait Islander children	11.5	13	11.5	13	No	No	https://dataverse.ada.edu.au/dataset.xhtml?persistentId=doi:10.26193/MQCDLW					Available	https://dataverse.ada.edu.au/dataset.xhtml?persistentId=doi:10.26193/MQCDLW	Yes	No	No	No	No	No	No	No	Yes	No
45	2child	Longitudinal Study of Indigenous children B cohort wave 13 - Child	2020	longitudinal	National	Non-random purposive sampling from eleven specified sites selected to cover socioeconomic and community environments where Aboriginal and Torres Strait Islander children live.	Non-random purposive sampling	Aboriginal and Torres Strait Islander children	National	Aboriginal and Torres Strait Islander children (at time of recruitment)	Aboriginal and Torres Strait Islander children	Yes	No	No	No	No	No	No	No	No	No	Yes	No	No	Yes	Aboriginal and Torres Strait Islander children	12.5	14	12.5	14	No	No	https://dataverse.ada.edu.au/dataset.xhtml?persistentId=doi:10.26193/MQCDLW					Available	https://dataverse.ada.edu.au/dataset.xhtml?persistentId=doi:10.26193/MQCDLW	Yes	No	No	No	Yes	No	No	No	No	No
46	1child	Longitudinal Study of Indigenous children K cohort wave 10 - Child	2017	longitudinal	National	Non-random purposive sampling from eleven specified sites selected to cover socioeconomic and community environments where Aboriginal and Torres Strait Islander children live.	Non-random purposive sampling	Aboriginal and Torres Strait Islander children	National	Aboriginal and Torres Strait Islander children (at time of recruitment)	Aboriginal and Torres Strait Islander children	Yes	No	No	No	No	No	No	No	No	No	Yes	No	No	Yes	Aboriginal and Torres Strait Islander children	12.5	14	12.5	14	No	No	https://dataverse.ada.edu.au/dataset.xhtml?persistentId=doi:10.26193/MQCDLW					Available	https://dataverse.ada.edu.au/dataset.xhtml?persistentId=doi:10.26193/MQCDLW	Yes	No	No	No	No	No	No	No	Yes	No
46	2child	Longitudinal Study of Indigenous children K cohort wave 12 - Child	2019	longitudinal	National	Non-random purposive sampling from eleven specified sites selected to cover socioeconomic and community environments where Aboriginal and Torres Strait Islander children live.	Non-random purposive sampling	Aboriginal and Torres Strait Islander children	National	Aboriginal and Torres Strait Islander children (at time of recruitment)	Aboriginal and Torres Strait Islander children	Yes	No	No	No	No	No	No	No	No	No	Yes	No	No	Yes	Aboriginal and Torres Strait Islander children	14.5	16	14.5	16	No	No	https://dataverse.ada.edu.au/dataset.xhtml?persistentId=doi:10.26193/MQCDLW					Available	https://dataverse.ada.edu.au/dataset.xhtml?persistentId=doi:10.26193/MQCDLW	Yes	No	No	No	No	No	No	No	Yes	No
46	3child	Longitudinal Study of Indigenous children K cohort wave 13 - Child	2020	longitudinal	National	Non-random purposive sampling from eleven specified sites selected to cover socioeconomic and community environments where Aboriginal and Torres Strait Islander children live.	Non-random purposive sampling	Aboriginal and Torres Strait Islander children	National	Aboriginal and Torres Strait Islander children (at time of recruitment)	Aboriginal and Torres Strait Islander children	Yes	No	No	No	No	No	No	No	No	No	Yes	No	No	Yes	Aboriginal and Torres Strait Islander children	15.5	17	15.5	17	No	No	https://dataverse.ada.edu.au/dataset.xhtml?persistentId=doi:10.26193/MQCDLW					Available	https://dataverse.ada.edu.au/dataset.xhtml?persistentId=doi:10.26193/MQCDLW	Yes	No	No	No	Yes	No	No	No	No	No
47	1	Mayi Kuwayu The National Study of Aboriginal and Torres Strait Islander Wellbeing Wave 1	2018-2019	longitudinal	National	Random sampling stratified by age, sex, and remoteness of location via national postal mail-out facilitated by Medicare records, in-community recruitment through community partner organisations and an online platform where the questionnaire can be completed any time.	Stratified random sampling	Aboriginal and Torres Strait Islander people over the age of 16	National	Aboriginal and Torres Strait Islander people over the age of 16	Aboriginal and Torres Strait Islander people	Yes	No	No	No	No	No	No	No	No	No	No	Yes	Yes	Yes	Aboriginal and Torres Strait Islander people over the age of 16	16	75+	16	75	Yes	No	https://mkstudy.com.au/research-publications/					Available	https://mkstudy.com.au/dataapplicationprocess/	Yes		No	No	Yes	No	No	No	No	No
47	2	Mayi Kuwayu The National Study of Aboriginal and Torres Strait Islander Wellbeing Wave 2	2021-2022	longitudinal	National	Random sampling stratified by age, sex, and remoteness of location via national postal mail-out facilitated by Medicare records, in-community recruitment through community partner organisations and an online platform where the questionnaire can be completed any time.	Stratified random sampling	Aboriginal and Torres Strait Islander people over the age of 16	National	Aboriginal and Torres Strait Islander people over the age of 16	Aboriginal and Torres Strait Islander people	Yes	No	No	No	No	No	No	No	No	No	No	Yes	Yes	Yes	Aboriginal and Torres Strait Islander people over the age of 16	16	75+	16	75	Yes	No	https://mkstudy.com.au/research-publications/					Available	https://mkstudy.com.au/dataapplicationprocess/	Yes		No	No	Yes	No	No	No	No	No
12	1	Middle Childhood Survey (NSW Child development cohort)	2015	cross-sectional	NSW	All Year 6 cohorts of public and private schools in NSW were invited to participate.	Census sampling	Children in Year 6 in from NSW	State	Children	Children	Yes	Yes	No	No	No	No	No	No	No	No	No	No	No	No		11	12	11	12	No	No	https://bmjopen.bmj.com/content/7/6/e016244#DC1					More info required	kristin.laurens@unsw.edu.au	More info required		No	No	No	No	No	No	Yes	No
13	2	National Aboriginal and Torres Strait Islander Health Survey	2004-2005	cross-sectional	National	Multistage area sampling. Two samples were selected. 1) A sample of indigenous people living in Western Australia, South Australia, Queensland and the Northern Territory. For this sample, the sampling design involved a multistage area sample of a random selection of discrete Indigenous communities and outstations across Australia from the specially developed Indigenous Community Frame. Within eac…	Multistage area sampling	Aboriginal and Torres Strait Islander people	National	Aboriginal and Torres Strait Islander people	Aboriginal and Torres Strait Islander people	Yes	No	No	No	No	No	No	No	No	No	No	No	Yes	Yes	Aboriginal and Torres Strait Islander people	0	75+	0	75	Yes	No	https://www.ausstats.abs.gov.au/ausstats/subscriber.nsf/0/B1BCF4E6DD320A0BCA25714C001822BC/$File/47150_2004-05.pdf	https://www.abs.gov.au/AUSSTATS/abs@.nsf/DetailsPage/4363.0.55.0012004-05?OpenDocument	https://www.abs.gov.au/AUSSTATS/abs@.nsf/Lookup/4324.0Main+Features12004-05			Available		Yes	Yes	Yes	No	Yes	No	No	Yes	No	No
13	3	National Aboriginal and Torres Strait Islander Health Survey	2012-2013	cross-sectional	National	Multistage area sampling. Two samples were selected. 1) A sample of indigenous people living in Western Australia, South Australia, Queensland and the Northern Territory. For this sample, the sampling design involved a multistage area sample of a random selection of discrete Indigenous communities and outstations across Australia from the specially developed Indigenous Community Frame. Within eac…	Multistage area sampling	Aboriginal and Torres Strait Islander people	National	Aboriginal and Torres Strait Islander people	Aboriginal and Torres Strait Islander people	Yes	No	No	No	No	No	No	No	No	No	No	No	Yes	Yes	Aboriginal and Torres Strait Islander people	0	75+	0	75	Yes	No	https://www.abs.gov.au/AUSSTATS/abs@.nsf/Lookup/4727.0.55.001Main+Features12012-13?OpenDocument	https://www.abs.gov.au/ausstats/abs@.nsf/Lookup/4727.0.55.002main+features12012-13				Available		Yes	No	No	No	Yes	No	No	No	No	No
13	4	National Aboriginal and Torres Strait Islander Health Survey	2018-2019	cross-sectional	National	Multistage area sampling. Two samples were selected. 1) A sample of indigenous people living in Western Australia, South Australia, Queensland and the Northern Territory. For this sample, the sampling design involved a multistage area sample of a random selection of discrete Indigenous communities and outstations across Australia from the Dwelling Register for Aboriginal and Torres Strait Islande…	Multistage area sampling	Aboriginal and Torres Strait Islander people	National	Aboriginal and Torres Strait Islander people	Aboriginal and Torres Strait Islander people	Yes	No	No	No	No	No	No	No	No	No	No	No	Yes	Yes	Aboriginal and Torres Strait Islander people	0	55+	0	55	Yes	No	https://www.abs.gov.au/statistics/people/aboriginal-and-torres-strait-islander-peoples/national-aboriginal-and-torres-strait-islander-health-survey/2018-19#key-statistics	https://www.abs.gov.au/methodologies/national-aboriginal-and-torres-strait-islander-health-survey-methodology/2018-19#appendix-mental-health-and-wellbeing-data				Available	https://www.abs.gov.au/statistics/microdata-tablebuilder/available-microdata-tablebuilder/national-aboriginal-and-torres-strait-islander-health-australia	Yes	Yes	No	No	Yes	No	No	Yes	No	No
14	1	National Aboriginal and Torres Strait Islander Social Survey	2008	cross-sectional	National	Multistage area sampling. Two samples were selected. 1) A sample of indigenous people living in Western Australia, South Australia, Queensland and the Northern Territory. For this sample, the sampling design involved a multistage area sample of a random selection of discrete Indigenous communities and outstations across Australia from the specially developed Indigenous Community Frame. Within eac…	Multistage area sampling	Aboriginal and Torres Strait Islander people	National	Aboriginal and Torres Strait Islander people	Aboriginal and Torres Strait Islander people	Yes	No	No	No	No	No	No	No	No	No	No	No	Yes	Yes	Aboriginal and Torres Strait Islander people	0	55+	0	55	Yes	No	https://www.abs.gov.au/AUSSTATS/abs@.nsf/allprimarymainfeatures/33D34B7E27C84B77CA257FBF0011366C?opendocument	https://www.abs.gov.au/AUSSTATS/abs@.nsf/Lookup/4714.0Main+Features122008?OpenDocument				Available		Yes	Yes	No	No	Yes	No	No	No	No	No
14	2	National Aboriginal and Torres Strait Islander Social Survey	2014-2015	cross-sectional	National	Multistage area sampling. Two samples were selected. 1) A sample of indigenous people living in Western Australia, South Australia, Queensland and the Northern Territory. For this sample, the sampling design involved a multistage area sample of a random selection of discrete Indigenous communities and outstations across Australia from the specially developed Aboriginal and Torres Strait Islander …	Multistage area sampling	Aboriginal and Torres Strait Islander people	National	Aboriginal and Torres Strait Islander people	Aboriginal and Torres Strait Islander people	Yes	No	No	No	No	No	No	No	No	No	No	No	Yes	Yes	Aboriginal and Torres Strait Islander people	0	55+	0	55	Yes	No	https://www.abs.gov.au/AUSSTATS/abs@.nsf/Lookup/4714.0Main+Features100022014-15?OpenDocument	https://www.abs.gov.au/ausstats/abs@.nsf/PrimaryMainFeatures/4720.0?OpenDocument	https://www.abs.gov.au/ausstats/abs@.nsf/Lookup/by%20Subject/4720.0~2014-15~Main%20Features~Introduction~1			Available	https://www.abs.gov.au/statistics/microdata-tablebuilder/available-microdata-tablebuilder/national-aboriginal-and-torres-strait-islander-social-survey	Yes	Yes	No	No	Yes	No	No	No	No	No
15	3	National Drug Strategy Household survey	2010	cross-sectional	National	Multistage area stratified random sample design. Included oversampling in some smaller states and territories.	Stratified multistage area sampling	Australian residents	National	Adults	Adults	Yes	No	No	Yes	No	No	No	No	No	No	No	No	No	No		12	70+	12	70	Yes	No	https://www.aihw.gov.au/getmedia/b33ce462-6312-4b59-bef4-35dd30df3927/aihw-phe-145.pdf?v=20230605183055&inline=true	https://dataverse.ada.edu.au/file.xhtml?fileId=627&version=3.0				Available	https://dataverse.ada.edu.au/dataset.xhtml?persistentId=doi:10.4225/87/VTUV4C&version=3.0	Yes	No	Yes	No	No	No	No	No	No	No
15	4	National Drug Strategy Household survey	2013	cross-sectional	National	Multistage area stratified random sample design. Included oversampling in some smaller states and territories.	Stratified multistage area sampling	Australian residents	National	Adults	Adults	Yes	No	No	Yes	No	No	No	No	No	No	No	No	No	No		12	70+	12	70	Yes	No	https://www.aihw.gov.au/getmedia/c2e94ca2-7ce8-496f-a765-94c55c774d2b/16835_1.pdf?v=20230605183206&inline=true	https://dataverse.ada.edu.au/file.xhtml?fileId=635&version=3.0				Available	https://dataverse.ada.edu.au/dataset.xhtml?persistentId=doi:10.4225/87/USGEQS&version=3.0	Yes	No	Yes	No	No	No	No	No	No	No
15	5	National Drug Strategy Household survey	2016	cross-sectional	National	Multistage area stratified random sample design. Included oversampling in some smaller states and territories as well as in Victoria and South Australia (on request of these states).	Stratified multistage area sampling	Australian residents	National	Adults	Adults	Yes	No	No	Yes	No	No	No	No	No	No	No	No	No	No		12	70+	12	70	Yes	No	https://www.aihw.gov.au/getmedia/15db8c15-7062-4cde-bfa4-3c2079f30af3/aihw-phe-214.pdf?v=20230605183314&inline=true	https://dataverse.ada.edu.au/file.xhtml?fileId=17150&version=8.0				Available	https://dataverse.ada.edu.au/dataset.xhtml?persistentId=doi:10.4225/87/JUDY2Y&version=8.0	Yes	No	Yes	No	No	No	No	No	No	No
15	1	National Drug Strategy Household survey	2004	cross-sectional	National	Multistage area stratified random sample design. Included oversampling in some smaller states and territories. Included booster samples of those aged 12-29 in Queensland and those aged 12-17 (to ensure at least 750 interviews were conducted in each of the following age groups: 12-13, 14-15, 16-17).	Stratified multistage area sampling	Australian residents	National	Adults	Adults	Yes	No	No	Yes	No	No	No	No	No	No	No	No	No	No		12	60+	12	60	Yes	No	https://www.aihw.gov.au/getmedia/111e958c-17a5-4d13-949d-9548f1f43d65/ndshs04.pdf?v=20230605184524&inline=true	https://www.aihw.gov.au/getmedia/5e196b07-3dff-49f0-84f3-f98cec42dab5/ndshsdf04.pdf?v=20230605184552&inline=true	https://dataverse.ada.edu.au/file.xhtml?fileId=674&version=1.1			Available	https://dataverse.ada.edu.au/dataset.xhtml?persistentId=doi:10.4225/87/M3IFO8&version=1.1	Yes	No	Yes	No	No	No	No	No	No	No
15	2	National Drug Strategy Household survey	2007	cross-sectional	National	Stratified area sampling with probability proportional to size using random digit dialing with known blocks/list assisted sampling methodology.	Stratified area sampling	Australian residents	National	Adults	Adults	Yes	No	No	Yes	No	No	No	No	No	No	No	No	No	No		12	60+	12	60	Yes	No	https://dataverse.ada.edu.au/file.xhtml?fileId=656&version=1.1	https://dataverse.ada.edu.au/file.xhtml?fileId=661&version=1.1				Available	https://dataverse.ada.edu.au/dataset.xhtml?persistentId=doi:10.4225/87/T7FITH&version=1.1	Yes	No	Yes	No	No	No	No	No	No	No
15	7	National Drug Strategy Household survey	2022-2023	cross-sectional	National	Multistage area stratified random sample design. Included oversampling in some smaller states and territories.	Stratified multistage area sampling	Adolescents and adults	National	Adults	Adults	Yes	No	No	Yes	No	No	No	No	No	No	No	No	No	No		14	80+	14	80	Yes	No	https://www.aihw.gov.au/reports/illicit-use-of-drugs/national-drug-strategy-household-survey/contents/about	https://www.aihw.gov.au/reports/illicit-use-of-drugs/national-drug-strategy-household-survey/data?&page=2				Under embargo		Unavailable	No	Yes	No	No	No	No	No	No	No
15	6	National Drug Strategy Household survey	2019	cross-sectional	National	Multistage area stratified random sample design. Included oversampling in some smaller states and territories.	Stratified multistage area sampling	Adolescents and adults	National	Adults	Adults	Yes	No	No	Yes	No	No	No	No	No	No	No	No	No	No		14	70+	14	70	Yes	No	https://www.aihw.gov.au/reports/illicit-use-of-drugs/national-drug-strategy-household-survey-2019/contents/summary	https://dataverse.ada.edu.au/file.xhtml?fileId=16922&version=7.0				Available	https://dataverse.ada.edu.au/dataset.xhtml?persistentId=doi:10.26193/WRHDUL&version=7.0	Yes	No	Yes	No	No	No	No	No	No	No
16	7	National Health Survey	2017-2018	cross-sectional	National	Multistage area sampling of private dwellings.	Multistage area sampling	Australian residents	National	Adults	Adults	Yes	No	No	Yes	No	No	No	No	No	No	No	No	No	No		0	85+	0	85	Yes	No	https://www.abs.gov.au/statistics/health/health-conditions-and-risks/national-health-survey/2017-18	https://www.abs.gov.au/methodologies/national-health-survey-methodology/2017-18				Available	https://www.abs.gov.au/statistics/microdata-tablebuilder/microdatadownload/topics	Yes	No	Yes	No	No	No	No	No	No	No
16	2	National Health Survey	2001	cross-sectional	National	Multistage area stratified sampling of private dwellings.	Stratified multistage area sampling	Australian residents	National	Adults	Adults	Yes	No	No	Yes	No	No	No	No	No	No	No	No	No	No		0	80+	0	80	Yes	No	https://www.abs.gov.au/AUSSTATS/abs@.nsf/DetailsPage/4324.02001?OpenDocument	https://www.abs.gov.au/AUSSTATS/abs@.nsf/Lookup/4364.0Explanatory%20Notes12001?OpenDocument	https://www.abs.gov.au/AUSSTATS/abs@.nsf/DetailsPage/4324.02001?OpenDocument			Available	https://www.abs.gov.au/statistics/microdata-tablebuilder/microdatadownload/topics	Yes	No	Yes	No	No	No	No	No	No	No
16	3	National Health Survey	2022	cross-sectional	National	Multistage area stratified sampling of private dwellings.	Stratified multistage area sampling	Australian residents	National	Adults	Adults	Yes	No	No	Yes	No	No	No	No	No	No	No	No	No	No		0	75+	0	75	Yes	No	https://www.abs.gov.au/statistics/health/health-conditions-and-risks/national-health-survey/latest-release#methodology					Available	https://www.abs.gov.au/statistics/microdata-tablebuilder/available-microdata-tablebuilder/national-health-survey	Yes	Yes	Yes	No	No	No	No	No	No	No
16	4	National Health Survey	2004-2005	cross-sectional	National	Multistage area stratified sampling of private dwellings.	Stratified multistage area sampling	Australian residents	National	Adults	Adults	Yes	No	No	Yes	No	No	No	No	No	No	No	No	No	No		0	75+	0	75	Yes	No	https://www.abs.gov.au/AUSSTATS/abs@.nsf/Lookup/4324.0Main+Features12004-05?OpenDocument	https://www.abs.gov.au/AUSSTATS/abs@.nsf/DetailsPage/4364.02004-05?OpenDocument				Available	https://www.abs.gov.au/statistics/microdata-tablebuilder/microdatadownload/topics	Yes	No	Yes	No	No	No	No	No	No	No
16	5	National Health Survey	2007-2008	cross-sectional	National	Multistage area stratified sampling of private dwellings.	Stratified multistage area sampling	Australian residents	National	Adults	Adults	Yes	No	No	Yes	No	No	No	No	No	No	No	No	No	No		0	75+	0	75	Yes	No	https://www.abs.gov.au/ausstats/abs@.nsf/Latestproducts/4364.0Main%20Features42007-2008%20(Reissue)#:~:text=The%202007%2D08%20National%20Health,BMI)%20and%20some%20dietary%20habits.	https://www.abs.gov.au/ausstats/abs@.nsf/PrimaryMainFeatures/4324.0?OpenDocument	https://www.abs.gov.au/ausstats/abs@.nsf/PrimaryMainFeatures/4363.0.55.002?OpenDocument			Available	https://www.abs.gov.au/statistics/microdata-tablebuilder/microdatadownload/topics	Yes	No	Yes	No	No	No	No	No	No	No
16	6	National Health Survey	2014-2015	cross-sectional	National	Multistage area sampling of private dwellings.	Multistage area sampling	Australian residents	National	Adults	Adults	Yes	No	No	Yes	No	No	No	No	No	No	No	No	No	No		0	75+	0	75	Yes	No	https://www.abs.gov.au/AUSSTATS/abs@.nsf/Lookup/4364.0.55.001Main+Features100112014-15?OpenDocument	https://www.abs.gov.au/AUSSTATS/abs@.nsf/DetailsPage/4324.0.55.0012014-15?OpenDocument				Available	https://www.abs.gov.au/statistics/microdata-tablebuilder/microdatadownload/topics	Yes	No	Yes	No	No	No	No	No	No	No
16	1	National Health Survey	1995	cross-sectional	National	Multistage area stratified sampling of private dwellings and a list sample of non-private dwellings.	Stratified multistage area sampling	Australian residents	National	Adults	Adults	Yes	No	No	Yes	No	No	No	No	No	No	No	No	No	No		<5	75+	5	75	Yes	Yes	https://www.abs.gov.au/AUSSTATS/abs@.nsf/DetailsPage/4364.01995?OpenDocument	https://www.abs.gov.au/AUSSTATS/abs@.nsf/DetailsPage/4324.0.55.0011995?OpenDocument	https://www.abs.gov.au/AUSSTATS/abs@.nsf/DetailsPage/4363.01995?OpenDocument			Available	https://www.abs.gov.au/statistics/microdata-tablebuilder/microdatadownload/topics	Yes	No	No	No	No	No	No	Yes	No	No
17	14	NSW Adult population health survey	2016	cross-sectional	NSW	Multistage area sampling with use of list assisted random digit dialing to identify telephone numbers in statistical local areas.	Multistage area sampling	New South Wales state residents over 16 years of age	State	Adolescents and Adults	Adolescents and Adults	Yes	No	Yes	Yes	No	No	No	No	No	No	No	No	No	No		16	75+	16	75	Yes	No	https://www.healthstats.nsw.gov.au/page/NSWPHS-description					Available	https://www.health.nsw.gov.au/pages/feedback.aspx?mode=page&url=https%3A%2F%2Fwww.health.nsw.gov.au%2Fsurveys%2Fadult%2FPages%2Fdefault.aspx&owner=TU9ILUNFRUBoZWFsdGgubnN3Lmdvdi5hdQ%3D%3D	Yes	Yes	No	No	No	No	No	No	No	No
17	16	NSW Adult population health survey	2018	cross-sectional	NSW	Multistage area sampling with use of list assisted random digit dialing to identify telephone numbers in statistical local areas.	Multistage area sampling	New South Wales state residents over 16 years of age	State	Adolescents and Adults	Adolescents and Adults	Yes	No	Yes	Yes	No	No	No	No	No	No	No	No	No	No		16	75+	16	75	Yes	No	https://www.healthstats.nsw.gov.au/page/NSWPHS-description					Available	https://www.health.nsw.gov.au/pages/feedback.aspx?mode=page&url=https%3A%2F%2Fwww.health.nsw.gov.au%2Fsurveys%2Fadult%2FPages%2Fdefault.aspx&owner=TU9ILUNFRUBoZWFsdGgubnN3Lmdvdi5hdQ%3D%3D	Yes	Yes	No	No	No	No	No	No	No	No
17	18	NSW Adult population health survey	2020	cross-sectional	NSW	Multistage area sampling with use of list assisted random digit dialing to identify telephone numbers in statistical local areas.	Multistage area sampling	New South Wales state residents over 16 years of age	State	Adolescents and Adults	Adolescents and Adults	Yes	No	Yes	Yes	No	No	No	No	No	No	No	No	No	No		16	75+	16	75	Yes	No	https://www.healthstats.nsw.gov.au/page/NSWPHS-description					Available	https://www.health.nsw.gov.au/pages/feedback.aspx?mode=page&url=https%3A%2F%2Fwww.health.nsw.gov.au%2Fsurveys%2Fadult%2FPages%2Fdefault.aspx&owner=TU9ILUNFRUBoZWFsdGgubnN3Lmdvdi5hdQ%3D%3D	Yes	Yes	Yes	No	No	No	No	No	No	No
17	19	NSW Adult population health survey	2021	cross-sectional	NSW	Multistage area sampling with use of list assisted random digit dialing to identify telephone numbers in statistical local areas.	Multistage area sampling	New South Wales state residents over 16 years of age	State	Adolescents and Adults	Adolescents and Adults	Yes	No	Yes	Yes	No	No	No	No	No	No	No	No	No	No		16	75+	16	75	Yes	No	https://www.healthstats.nsw.gov.au/page/NSWPHS-description					Available	https://www.health.nsw.gov.au/pages/feedback.aspx?mode=page&url=https%3A%2F%2Fwww.health.nsw.gov.au%2Fsurveys%2Fadult%2FPages%2Fdefault.aspx&owner=TU9ILUNFRUBoZWFsdGgubnN3Lmdvdi5hdQ%3D%3D	Yes	Yes	Yes	No	No	No	No	No	No	No
17	20	NSW Adult population health survey	2022	cross-sectional	NSW	Multistage area sampling with use of list assisted random digit dialing to identify telephone numbers in statistical local areas.	Multistage area sampling	New South Wales state residents over 16 years of age	State	Adolescents and Adults	Adolescents and Adults	Yes	No	Yes	Yes	No	No	No	No	No	No	No	No	No	No		16	75+	16	75	Yes	No	https://www.healthstats.nsw.gov.au/page/NSWPHS-description					Available	https://www.health.nsw.gov.au/pages/feedback.aspx?mode=page&url=https%3A%2F%2Fwww.health.nsw.gov.au%2Fsurveys%2Fadult%2FPages%2Fdefault.aspx&owner=TU9ILUNFRUBoZWFsdGgubnN3Lmdvdi5hdQ%3D%3D	Yes	Yes	No	No	No	No	No	No	No	No
17	1	NSW Adult population health survey	2002	cross-sectional	NSW	Multistage area sampling with use of list assisted random digit dialing to identify telephone numbers in statistical local areas.	Multistage area sampling	New South Wales state residents over 16 years of age	State	Adolescents and Adults	Adolescents and Adults	Yes	No	Yes	Yes	No	No	No	No	No	No	No	No	No	No		16	85+	16	85	Yes	No	https://www.health.nsw.gov.au/phb/Pages/NSW-adult-health-survey-2002.aspx	https://www.health.nsw.gov.au/surveys/adult/Documents/description-of-methods-2002-2011.pdf				Available	https://www.health.nsw.gov.au/pages/feedback.aspx?mode=page&url=https%3A%2F%2Fwww.health.nsw.gov.au%2Fsurveys%2Fadult%2FPages%2Fdefault.aspx&owner=TU9ILUNFRUBoZWFsdGgubnN3Lmdvdi5hdQ%3D%3D	Yes	Yes	Yes	No	No	No	No	No	No	No
17	2	NSW Adult population health survey	2003	cross-sectional	NSW	Multistage area sampling with use of list assisted random digit dialing to identify telephone numbers in statistical local areas.	Multistage area sampling	New South Wales state residents over 16 years of age	State	Adolescents and Adults	Adolescents and Adults	Yes	No	Yes	Yes	No	No	No	No	No	No	No	No	No	No		16	80+	16	80	Yes	No	https://www.health.nsw.gov.au/phb/Pages/NSW-adult-health-survey-2003.aspx	https://www.health.nsw.gov.au/surveys/adult/Documents/description-of-methods-2002-2011.pdf				Available	https://www.health.nsw.gov.au/pages/feedback.aspx?mode=page&url=https%3A%2F%2Fwww.health.nsw.gov.au%2Fsurveys%2Fadult%2FPages%2Fdefault.aspx&owner=TU9ILUNFRUBoZWFsdGgubnN3Lmdvdi5hdQ%3D%3D	Yes	Yes	Yes	No	No	No	No	No	No	No
17	3	NSW Adult population health survey	2004	cross-sectional	NSW	Multistage area sampling with use of list assisted random digit dialing to identify telephone numbers in statistical local areas.	Multistage area sampling	New South Wales state residents over 16 years of age	State	Adolescents and Adults	Adolescents and Adults	Yes	No	Yes	Yes	No	No	No	No	No	No	No	No	No	No		16	80+	16	80	Yes	No	https://www.health.nsw.gov.au/phb/Pages/report-adult-health-2004.aspx	https://www.health.nsw.gov.au/surveys/adult/Documents/description-of-methods-2002-2011.pdf				Available	https://www.health.nsw.gov.au/pages/feedback.aspx?mode=page&url=https%3A%2F%2Fwww.health.nsw.gov.au%2Fsurveys%2Fadult%2FPages%2Fdefault.aspx&owner=TU9ILUNFRUBoZWFsdGgubnN3Lmdvdi5hdQ%3D%3D	Yes	Yes	Yes	No	No	No	No	No	No	No
17	4	NSW Adult population health survey	2005	cross-sectional	NSW	Multistage area sampling with use of list assisted random digit dialing to identify telephone numbers in statistical local areas.	Multistage area sampling	New South Wales state residents over 16 years of age	State	Adolescents and Adults	Adolescents and Adults	Yes	No	Yes	Yes	No	No	No	No	No	No	No	No	No	No		16	80+	16	80	Yes	No	https://www.health.nsw.gov.au/surveys/adult/Pages/adults-05.aspx	https://www.health.nsw.gov.au/surveys/adult/Documents/description-of-methods-2002-2011.pdf				Available	https://www.health.nsw.gov.au/pages/feedback.aspx?mode=page&url=https%3A%2F%2Fwww.health.nsw.gov.au%2Fsurveys%2Fadult%2FPages%2Fdefault.aspx&owner=TU9ILUNFRUBoZWFsdGgubnN3Lmdvdi5hdQ%3D%3D	Yes	Yes	Yes	No	No	No	No	No	No	No
17	5	NSW Adult population health survey	2006	cross-sectional	NSW	Multistage area sampling with use of list assisted random digit dialing to identify telephone numbers in statistical local areas.	Multistage area sampling	New South Wales state residents over 16 years of age	State	Adolescents and Adults	Adolescents and Adults	Yes	No	Yes	Yes	No	No	No	No	No	No	No	No	No	No		16	80+	16	80	Yes	No	https://www.health.nsw.gov.au/surveys/adult/Pages/adults-06.aspx	https://www.health.nsw.gov.au/surveys/adult/documents/2006_adult_health_survey_data_dictionary.pdf	https://www.health.nsw.gov.au/surveys/adult/Documents/description-of-methods-2002-2011.pdf			Available	https://www.health.nsw.gov.au/pages/feedback.aspx?mode=page&url=https%3A%2F%2Fwww.health.nsw.gov.au%2Fsurveys%2Fadult%2FPages%2Fdefault.aspx&owner=TU9ILUNFRUBoZWFsdGgubnN3Lmdvdi5hdQ%3D%3D	Yes	Yes	Yes	No	No	No	No	No	No	No
17	6	NSW Adult population health survey	2007	cross-sectional	NSW	Multistage area sampling with use of list assisted random digit dialing to identify telephone numbers in statistical local areas.	Multistage area sampling	New South Wales state residents over 16 years of age	State	Adolescents and Adults	Adolescents and Adults	Yes	No	Yes	Yes	No	No	No	No	No	No	No	No	No	No		16	80+	16	80	Yes	No	https://www.health.nsw.gov.au/surveys/adult/Pages/adults-07.aspx	https://www.health.nsw.gov.au/surveys/adult/documents/2007_adult_health_survey_data_dictionary.pdf	https://www.health.nsw.gov.au/surveys/adult/Documents/description-of-methods-2002-2011.pdf			Available	https://www.health.nsw.gov.au/pages/feedback.aspx?mode=page&url=https%3A%2F%2Fwww.health.nsw.gov.au%2Fsurveys%2Fadult%2FPages%2Fdefault.aspx&owner=TU9ILUNFRUBoZWFsdGgubnN3Lmdvdi5hdQ%3D%3D	Yes	Yes	Yes	No	No	No	No	No	No	No
17	7	NSW Adult population health survey	2008	cross-sectional	NSW	Multistage area sampling with use of list assisted random digit dialing to identify telephone numbers in statistical local areas.	Multistage area sampling	New South Wales state residents over 16 years of age	State	Adolescents and Adults	Adolescents and Adults	Yes	No	Yes	Yes	No	No	No	No	No	No	No	No	No	No		16	80+	16	80	Yes	No	https://www.health.nsw.gov.au/surveys/adult/Pages/adults-08.aspx	https://www.health.nsw.gov.au/surveys/adult/documents/2008_adult_health_survey_data_dictionary.pdf	https://www.health.nsw.gov.au/surveys/adult/Documents/description-of-methods-2002-2011.pdf			Available	https://www.health.nsw.gov.au/pages/feedback.aspx?mode=page&url=https%3A%2F%2Fwww.health.nsw.gov.au%2Fsurveys%2Fadult%2FPages%2Fdefault.aspx&owner=TU9ILUNFRUBoZWFsdGgubnN3Lmdvdi5hdQ%3D%3D	Yes	Yes	Yes	No	No	No	No	No	No	No
17	8	NSW Adult population health survey	2009	cross-sectional	NSW	Multistage area sampling with use of list assisted random digit dialing to identify telephone numbers in statistical local areas.	Multistage area sampling	New South Wales state residents over 16 years of age	State	Adolescents and Adults	Adolescents and Adults	Yes	No	Yes	Yes	No	No	No	No	No	No	No	No	No	No		16	80+	16	80	Yes	No	https://www.health.nsw.gov.au/surveys/adult/Pages/adults-09.aspx	https://www.health.nsw.gov.au/surveys/adult/documents/2009_adult_health_survey_data_dictionary.pdf	https://www.health.nsw.gov.au/surveys/adult/Documents/description-of-methods-2002-2011.pdf			Available	https://www.health.nsw.gov.au/pages/feedback.aspx?mode=page&url=https%3A%2F%2Fwww.health.nsw.gov.au%2Fsurveys%2Fadult%2FPages%2Fdefault.aspx&owner=TU9ILUNFRUBoZWFsdGgubnN3Lmdvdi5hdQ%3D%3D	Yes	Yes	Yes	No	No	No	No	No	No	No
17	9	NSW Adult population health survey	2010	cross-sectional	NSW	Multistage area sampling with use of list assisted random digit dialing to identify telephone numbers in statistical local areas.	Multistage area sampling	New South Wales state residents over 16 years of age	State	Adolescents and Adults	Adolescents and Adults	Yes	No	Yes	Yes	No	No	No	No	No	No	No	No	No	No		16	80+	16	80	Yes	No	https://www.health.nsw.gov.au/surveys/adult/Pages/adults-10.aspx	https://www.health.nsw.gov.au/surveys/adult/documents/2010_adult_health_survey_data_dictionary.pdf	https://www.health.nsw.gov.au/surveys/adult/Documents/description-of-methods-2002-2011.pdf			Available	https://www.health.nsw.gov.au/pages/feedback.aspx?mode=page&url=https%3A%2F%2Fwww.health.nsw.gov.au%2Fsurveys%2Fadult%2FPages%2Fdefault.aspx&owner=TU9ILUNFRUBoZWFsdGgubnN3Lmdvdi5hdQ%3D%3D	Yes	Yes	Yes	No	No	No	No	No	No	No
17	10	NSW Adult population health survey	2011	cross-sectional	NSW	Multistage area sampling with use of list assisted random digit dialing to identify telephone numbers in statistical local areas.	Multistage area sampling	New South Wales state residents over 16 years of age	State	Adolescents and Adults	Adolescents and Adults	Yes	No	Yes	Yes	No	No	No	No	No	No	No	No	No	No		16	75+	16	75	Yes	No	https://www.healthstats.nsw.gov.au/page/NSWPHS-description	https://www.health.nsw.gov.au/surveys/adult/documents/2011_adult_health_survey_data_dictionary.pdf	https://www.health.nsw.gov.au/surveys/adult/Documents/description-of-methods-2002-2011.pdf			Available	https://www.health.nsw.gov.au/pages/feedback.aspx?mode=page&url=https%3A%2F%2Fwww.health.nsw.gov.au%2Fsurveys%2Fadult%2FPages%2Fdefault.aspx&owner=TU9ILUNFRUBoZWFsdGgubnN3Lmdvdi5hdQ%3D%3D	Yes	Yes	Yes	No	No	No	No	No	No	No
17	11	NSW Adult population health survey	2013	cross-sectional	NSW	Multistage area sampling with use of list assisted random digit dialing to identify telephone numbers in statistical local areas.	Multistage area sampling	New South Wales state residents over 16 years of age	State	Adolescents and Adults	Adolescents and Adults	Yes	No	Yes	Yes	No	No	No	No	No	No	No	No	No	No		16	75+	16	75	Yes	No	https://www.health.nsw.gov.au/surveys/other/Documents/population-Health-surveys-methods-2012.pdf	https://www.health.nsw.gov.au/surveys/adult/documents/2013-adult-health-survey-data-dictionary.pdf	https://www.healthstats.nsw.gov.au/page/NSWPHS-description			Available	https://www.health.nsw.gov.au/pages/feedback.aspx?mode=page&url=https%3A%2F%2Fwww.health.nsw.gov.au%2Fsurveys%2Fadult%2FPages%2Fdefault.aspx&owner=TU9ILUNFRUBoZWFsdGgubnN3Lmdvdi5hdQ%3D%3D	Yes	Yes	Yes	No	No	No	No	No	No	No
17	12	NSW Adult population health survey	2014	cross-sectional	NSW	Multistage area sampling with use of list assisted random digit dialing to identify telephone numbers in statistical local areas.	Multistage area sampling	New South Wales state residents over 16 years of age	State	Adolescents and Adults	Adolescents and Adults	Yes	No	Yes	Yes	No	No	No	No	No	No	No	No	No	No		16	75+	16	75	Yes	No	https://www.healthstats.nsw.gov.au/page/NSWPHS-description	https://www.health.nsw.gov.au/surveys/adult/documents/2014-adult-health-survey-data-dictionary.pdf				Available	https://www.health.nsw.gov.au/pages/feedback.aspx?mode=page&url=https%3A%2F%2Fwww.health.nsw.gov.au%2Fsurveys%2Fadult%2FPages%2Fdefault.aspx&owner=TU9ILUNFRUBoZWFsdGgubnN3Lmdvdi5hdQ%3D%3D	Yes	Yes	Yes	No	No	No	No	No	No	No
17	13	NSW Adult population health survey	2015	cross-sectional	NSW	Multistage area sampling with use of list assisted random digit dialing to identify telephone numbers in statistical local areas.	Multistage area sampling	New South Wales state residents over 16 years of age	State	Adolescents and Adults	Adolescents and Adults	Yes	No	Yes	Yes	No	No	No	No	No	No	No	No	No	No		16	75+	16	75	Yes	No	https://www.healthstats.nsw.gov.au/page/NSWPHS-description					Available	https://www.health.nsw.gov.au/pages/feedback.aspx?mode=page&url=https%3A%2F%2Fwww.health.nsw.gov.au%2Fsurveys%2Fadult%2FPages%2Fdefault.aspx&owner=TU9ILUNFRUBoZWFsdGgubnN3Lmdvdi5hdQ%3D%3D	Yes	Yes	Yes	No	No	No	No	No	No	No
17	15	NSW Adult population health survey	2017	cross-sectional	NSW	Multistage area sampling with use of list assisted random digit dialing to identify telephone numbers in statistical local areas.	Multistage area sampling	New South Wales state residents over 16 years of age	State	Adolescents and Adults	Adolescents and Adults	Yes	No	Yes	Yes	No	No	No	No	No	No	No	No	No	No		16	75+	16	75	Yes	No	https://www.healthstats.nsw.gov.au/page/NSWPHS-description					Available	https://www.health.nsw.gov.au/pages/feedback.aspx?mode=page&url=https%3A%2F%2Fwww.health.nsw.gov.au%2Fsurveys%2Fadult%2FPages%2Fdefault.aspx&owner=TU9ILUNFRUBoZWFsdGgubnN3Lmdvdi5hdQ%3D%3D	Yes	Yes	Yes	No	No	No	No	No	No	No
17	17	NSW Adult population health survey	2019	cross-sectional	NSW	Multistage area sampling with use of list assisted random digit dialing to identify telephone numbers in statistical local areas.	Multistage area sampling	New South Wales state residents over 16 years of age	State	Adolescents and Adults	Adolescents and Adults	Yes	No	Yes	Yes	No	No	No	No	No	No	No	No	No	No		16	75+	16	75	Yes	No	https://www.healthstats.nsw.gov.au/page/NSWPHS-description					Available	https://www.health.nsw.gov.au/pages/feedback.aspx?mode=page&url=https%3A%2F%2Fwww.health.nsw.gov.au%2Fsurveys%2Fadult%2FPages%2Fdefault.aspx&owner=TU9ILUNFRUBoZWFsdGgubnN3Lmdvdi5hdQ%3D%3D	Yes	Yes	Yes	No	No	No	No	No	No	No
17	21	NSW Adult population health survey	2023	cross-sectional	NSW	Multistage area sampling with use of list assisted random digit dialing to identify telephone numbers in statistical local areas.	Multistage area sampling	New South Wales state residents over 16 years of age	State	Adolescents and Adults	Adolescents and Adults	Yes	No	Yes	Yes	No	No	No	No	No	No	No	No	No	No		16	75+	16	75	Yes	No	https://www.healthstats.nsw.gov.au/page/NSWPHS-description					Available	https://www.health.nsw.gov.au/pages/feedback.aspx?mode=page&url=https%3A%2F%2Fwww.health.nsw.gov.au%2Fsurveys%2Fadult%2FPages%2Fdefault.aspx&owner=TU9ILUNFRUBoZWFsdGgubnN3Lmdvdi5hdQ%3D%3D	Yes	Yes	Yes	No	No	No	No	No	No	No
18	1	NSW Child Population Health Survey	2003-2004	cross-sectional	NSW	Multistage area sampling with use of list assisted random digit dialing to identify telephone numbers in statistical local areas.	Multistage area sampling	New South Wales state residents under 16 years of age	State	Children and Adolescents	Children and Adolescents	Yes	Yes	Yes	No	No	No	No	No	No	No	No	No	No	No		0	15	0	15	No	No	https://www.health.nsw.gov.au/surveys/other/Documents/health-survey-methods.pdf	https://www.health.nsw.gov.au/surveys/child/Documents/2003-2004-data-dictionary.pdf	https://www.health.nsw.gov.au/surveys/child/Publications/child-health-survey-03-04.pdf			Available	https://www.health.nsw.gov.au/pages/feedback.aspx?mode=page&url=https%3A%2F%2Fwww.health.nsw.gov.au%2Fsurveys%2Fadult%2FPages%2Fdefault.aspx&owner=TU9ILUNFRUBoZWFsdGgubnN3Lmdvdi5hdQ%3D%3D	Yes	Yes	No	No	No	No	No	No	Yes	No
18	2	NSW Child Population Health Survey	2005-2006	cross-sectional	NSW	Multistage area sampling with use of list assisted random digit dialing to identify telephone numbers in statistical local areas.	Multistage area sampling	New South Wales state residents under 16 years of age	State	Children and Adolescents	Children and Adolescents	Yes	Yes	Yes	No	No	No	No	No	No	No	No	No	No	No		0	15	0	15	No	No	https://www.health.nsw.gov.au/surveys/other/Documents/health-survey-methods.pdf	https://www.health.nsw.gov.au/surveys/child/Documents/2005-2006-data-dictionary.pdf	https://www.health.nsw.gov.au/surveys/child/Pages/child-health-survey-05-06.aspx			Available	https://www.health.nsw.gov.au/pages/feedback.aspx?mode=page&url=https%3A%2F%2Fwww.health.nsw.gov.au%2Fsurveys%2Fadult%2FPages%2Fdefault.aspx&owner=TU9ILUNFRUBoZWFsdGgubnN3Lmdvdi5hdQ%3D%3D	Yes	Yes	No	No	No	No	No	No	Yes	No
18	3	NSW Child Population Health Survey	2007-2008	cross-sectional	NSW	Multistage area sampling with use of list assisted random digit dialing to identify telephone numbers in statistical local areas.	Multistage area sampling	New South Wales state residents under 16 years of age	State	Children and Adolescents	Children and Adolescents	Yes	Yes	Yes	No	No	No	No	No	No	No	No	No	No	No		0	15	0	15	No	No	https://www.health.nsw.gov.au/surveys/other/Documents/health-survey-methods.pdf					Available	https://www.health.nsw.gov.au/pages/feedback.aspx?mode=page&url=https%3A%2F%2Fwww.health.nsw.gov.au%2Fsurveys%2Fadult%2FPages%2Fdefault.aspx&owner=TU9ILUNFRUBoZWFsdGgubnN3Lmdvdi5hdQ%3D%3D	Yes	Yes	No	No	No	No	No	No	Yes	No
18	4	NSW Child Population Health Survey	2009-2010	cross-sectional	NSW	Multistage area sampling with use of list assisted random digit dialing to identify telephone numbers in statistical local areas.	Multistage area sampling	New South Wales state residents under 16 years of age	State	Children and Adolescents	Children and Adolescents	Yes	Yes	Yes	No	No	No	No	No	No	No	No	No	No	No		0	15	0	15	No	No	https://www.health.nsw.gov.au/surveys/other/Documents/health-survey-methods.pdf					Available	https://www.health.nsw.gov.au/pages/feedback.aspx?mode=page&url=https%3A%2F%2Fwww.health.nsw.gov.au%2Fsurveys%2Fadult%2FPages%2Fdefault.aspx&owner=TU9ILUNFRUBoZWFsdGgubnN3Lmdvdi5hdQ%3D%3D	Yes	Yes	No	No	No	No	No	No	Yes	No
19	1	NSW School Students Health Behaviours Survey	2002	cross-sectional	NSW	Two-stage probability sampling procedure. Schools were selected first; students within schools were selected second. Schools were stratified by the 3 sectors (government, Catholic and independent) and randomly selected within each sector.	Stratified multistage cluster sampling	Adolescent school students living in NSW	State	Children and Adolescents	Children and Adolescents	Yes	Yes	Yes	No	No	No	No	No	No	No	No	No	No	No		12	17	12	17	No	No	https://www.health.nsw.gov.au/phb/Pages/health-behaviours-students-2002.aspx					Available	https://www.health.gov.au/contacts/data-access-and-release-contact?language=en	Yes	Yes	No	No	No	No	No	No	No	No
19	2	NSW School Students Health Behaviours Survey	2005	cross-sectional	NSW	Two-stage probability sampling procedure. Schools were selected first; students within schools were selected second. Schools were stratified by the 3 sectors (government, Catholic and independent) and randomly selected within each sector.	Stratified multistage cluster sampling	Adolescent school students living in NSW	State	Children and Adolescents	Children and Adolescents	Yes	Yes	Yes	No	No	No	No	No	No	No	No	No	No	No		12	17	12	17	No	No	https://www.health.nsw.gov.au/surveys/student/Pages/student-health-survey-2005.aspx	https://www.health.nsw.gov.au/surveys/student/Documents/2005-data-dictionary.pdf				Available	https://www.health.gov.au/contacts/data-access-and-release-contact?language=en	Yes	Yes	No	No	No	No	No	No	No	No
19	3	NSW School Students Health Behaviours Survey	2008	cross-sectional	NSW	Two-stage probability sampling procedure. Schools were selected first; students within schools were selected second. Schools were stratified by the 3 sectors (government, Catholic and independent) and randomly selected within each sector.	Stratified multistage cluster sampling	Adolescent school students living in NSW	State	Children and Adolescents	Children and Adolescents	Yes	Yes	Yes	No	No	No	No	No	No	No	No	No	No	No		12	17	12	17	No	No	https://www.health.nsw.gov.au/surveys/student/Pages/student-health-survey-2008.aspx	https://www.health.nsw.gov.au/surveys/student/Documents/student-health-survey-2008-methods.pdf	https://www.health.nsw.gov.au/surveys/student/Documents/2008-data-dictionary.pdf			Available	https://www.health.gov.au/contacts/data-access-and-release-contact?language=en	Yes	Yes	No	No	No	No	No	No	No	No
19	4	NSW School Students Health Behaviours Survey	2011	cross-sectional	NSW	Two-stage probability sampling procedure. Schools were selected first; students within schools were selected second. Schools were stratified by the 3 sectors (government, Catholic and independent) and randomly selected within each sector.	Stratified multistage cluster sampling	Adolescent school students living in NSW	State	Children and Adolescents	Children and Adolescents	Yes	Yes	Yes	No	No	No	No	No	No	No	No	No	No	No		12	17	12	17	No	No	https://www.health.nsw.gov.au/surveys/student/Pages/student-health-survey-2011.aspx	https://www.health.nsw.gov.au/surveys/student/Documents/student-health-survey-2011-methods.pdf	https://www.health.nsw.gov.au/surveys/student/Documents/2011-data-dictionary.pdf			Available	https://www.health.gov.au/contacts/data-access-and-release-contact?language=en	Yes	Yes	No	No	No	No	No	No	No	No
19	5	NSW School Students Health Behaviours Survey	2014	cross-sectional	NSW	Two-stage probability sampling procedure. Schools were selected first; students within schools were selected second. Schools were stratified by the 3 sectors (government, Catholic and independent) and randomly selected within each sector.	Stratified multistage cluster sampling	Adolescent school students living in NSW	State	Children and Adolescents	Children and Adolescents	Yes	Yes	Yes	No	No	No	No	No	No	No	No	No	No	No		12	17	12	17	No	No	https://www.health.nsw.gov.au/surveys/student/Pages/student-health-survey-2014.aspx					Available	https://www.health.gov.au/contacts/data-access-and-release-contact?language=en	Yes	Yes	No	No	No	No	No	No	No	No
19	6	NSW School Students Health Behaviours Survey	2017	cross-sectional	NSW	Two-stage probability sampling procedure. Schools were selected first; students within schools were selected second. Schools were stratified by the 3 sectors (government, Catholic and independent) and randomly selected within each sector.	Stratified multistage cluster sampling	Adolescent school students living in NSW	State	Children and Adolescents	Children and Adolescents	Yes	Yes	Yes	No	No	No	No	No	No	No	No	No	No	No		12	17	12	17	No	No	https://www.healthstats.nsw.gov.au/indicator?name=-men-hidistress-stud&location=NSW&view=Table&measure=prevalence&groups=Period,Age%20(years),Sex&compare=Sex,Age%20(years),Period&filter=Sex,Males,Females,Persons&filter=Age%20(years),Total:%2012-17%20years&filter=Period,1999,2002,2005,2008,2011,2014,2017,1996	https://www.health.nsw.gov.au/epidemiology/Pages/nsw-school-students-health-behaviours-survey.aspx				Available	https://www.health.gov.au/contacts/data-access-and-release-contact?language=en	Yes	Yes	No	No	No	No	No	No	No	No
48	1	PATH Through Life 20+ Cohort Wave 1	1999-2000	longitudinal	ACT	Random sampling from the electoral roll of the Australian Capital Territory and the nearby city of Queanbeyan.	Random sampling	Adults aged 20�24 years at time of recruitment living in the Australian Capital Territory or the city of Queanbeyan	State	Adults	Adults	Yes	No	No	Yes	No	No	No	No	No	No	No	No	No	No		20	24	20	24	No	No	https://www.pathstudy.org.au/publications					Available	https://dataverse.ada.edu.au/dataset.xhtml?persistentId=doi:10.26193/C9QKF2	Yes		No	No	No	No	Yes	No	No	No
48	2	PATH Through Life 20+ Cohort Wave 2	2003-2004	longitudinal	ACT	Random sampling from the electoral roll of the Australian Capital Territory and the nearby city of Queanbeyan.	Random sampling	Adults aged 20�24 years at time of recruitment living in the Australian Capital Territory or the city of Queanbeyan	State	Adults	Adults	Yes	No	No	Yes	No	No	No	No	No	No	No	No	No	No		24	28	24	28	No	No	https://www.pathstudy.org.au/publications					Available	https://dataverse.ada.edu.au/dataset.xhtml?persistentId=doi:10.26193/LCXYXO	Yes		No	No	No	No	Yes	No	No	No
48	3	PATH Through Life 20+ Cohort Wave 3	2007-2008	longitudinal	ACT	Random sampling from the electoral roll of the Australian Capital Territory and the nearby city of Queanbeyan.	Random sampling	Adults aged 20�24 years at time of recruitment living in the Australian Capital Territory or the city of Queanbeyan	State	Adults	Adults	Yes	No	No	Yes	No	No	No	No	No	No	No	No	No	No		28	32	28	32	No	No	https://www.pathstudy.org.au/publications					Available	https://www.pathstudy.org.au/contact-us	Yes		No	No	No	No	Yes	No	No	No
48	4	PATH Through Life 20+ Cohort Wave 4	2011-2012	longitudinal	ACT	Random sampling from the electoral roll of the Australian Capital Territory and the nearby city of Queanbeyan.	Random sampling	Adults aged 20�24 years at time of recruitment living in the Australian Capital Territory or the city of Queanbeyan	State	Adults	Adults	Yes	No	No	Yes	No	No	No	No	No	No	No	No	No	No		32	36	32	36	No	No	https://www.pathstudy.org.au/publications					Available	https://www.pathstudy.org.au/contact-us	Yes		No	No	No	No	Yes	No	No	No
48	5	PATH Through Life 40+ Cohort Wave 1	2000-2001	longitudinal	ACT	Random sampling from the electoral roll of the Australian Capital Territory and the nearby city of Queanbeyan.	Random sampling	Adults aged 40-44 years at time of recruitment living in the Australian Capital Territory or the city of Queanbeyan	State	Adults	Adults	Yes	No	No	Yes	No	No	No	No	No	No	No	No	No	No		40	44	40	44	No	No	https://www.pathstudy.org.au/publications					Available	https://dataverse.ada.edu.au/dataset.xhtml?persistentId=doi:10.26193/C9QKF2	Yes		No	No	No	No	Yes	No	No	No
48	6	PATH Through Life 40+ Cohort Wave 2	2004-2005	longitudinal	ACT	Random sampling from the electoral roll of the Australian Capital Territory and the nearby city of Queanbeyan.	Random sampling	Adults aged 40-44 years at time of recruitment living in the Australian Capital Territory or the city of Queanbeyan	State	Adults	Adults	Yes	No	No	Yes	No	No	No	No	No	No	No	No	No	No		44	48	44	48	No	No	https://www.pathstudy.org.au/publications					Available	https://dataverse.ada.edu.au/dataset.xhtml?persistentId=doi:10.26193/LCXYXO	Yes		No	No	No	No	Yes	No	No	No
48	7	PATH Through Life 40+ Cohort Wave 3	2008-2009	longitudinal	ACT	Random sampling from the electoral roll of the Australian Capital Territory and the nearby city of Queanbeyan.	Random sampling	Adults aged 40-44 years at time of recruitment living in the Australian Capital Territory or the city of Queanbeyan	State	Adults	Adults	Yes	No	No	Yes	No	No	No	No	No	No	No	No	No	No		48	52	48	52	No	No	https://www.pathstudy.org.au/publications					Available	https://www.pathstudy.org.au/contact-us	Yes		No	No	No	No	Yes	No	No	No
48	8	PATH Through Life 40+ Cohort Wave 4	2012-2013	longitudinal	ACT	Random sampling from the electoral roll of the Australian Capital Territory and the nearby city of Queanbeyan.	Random sampling	Adults aged 40-44 years at time of recruitment living in the Australian Capital Territory or the city of Queanbeyan	State	Adults	Adults	Yes	No	No	Yes	No	No	No	No	No	No	No	No	No	No		52	56	52	56	No	No	https://www.pathstudy.org.au/publications					Available	https://www.pathstudy.org.au/contact-us	Yes		No	No	No	No	Yes	No	No	No
48	9	PATH Through Life 40+ Cohort Wave 5	2019-2020	longitudinal	ACT	Random sampling from the electoral roll of the Australian Capital Territory and the nearby city of Queanbeyan.	Random sampling	Adults aged 40-44 years at time of recruitment living in the Australian Capital Territory or the city of Queanbeyan	State	Adults	Adults	Yes	No	No	Yes	No	No	No	No	No	No	No	No	No	No								https://www.pathstudy.org.au/publications					Available	https://www.pathstudy.org.au/contact-us	Yes		No	No	No	No	Yes	No	No	No
48	10	PATH Through Life 60+ Cohort Wave 1	2001-2002	longitudinal	ACT	Random sampling from the electoral roll of the Australian Capital Territory and the nearby city of Queanbeyan.	Random sampling	Adults aged 60-64 years at time of recruitment living in the Australian Capital Territory or the city of Queanbeyan	State	Adults	Adults	Yes	No	No	Yes	No	No	No	No	No	No	No	No	No	No		60	64	60	64	No	No	https://www.pathstudy.org.au/publications					Available	https://dataverse.ada.edu.au/dataset.xhtml?persistentId=doi:10.26193/C9QKF2	Yes		No	No	No	No	No	Yes	No	No
48	11	PATH Through Life 60+ Cohort Wave 2	2005-2006	longitudinal	ACT	Random sampling from the electoral roll of the Australian Capital Territory and the nearby city of Queanbeyan.	Random sampling	Adults aged 60-64 years at time of recruitment living in the Australian Capital Territory or the city of Queanbeyan	State	Adults	Adults	Yes	No	No	Yes	No	No	No	No	No	No	No	No	No	No		64	68	64	68	No	No	https://www.pathstudy.org.au/publications					Available	https://dataverse.ada.edu.au/dataset.xhtml?persistentId=doi:10.26193/LCXYXO	Yes		No	No	No	No	No	Yes	No	No
48	12	PATH Through Life 60+ Cohort Wave 3	2009-2010	longitudinal	ACT	Random sampling from the electoral roll of the Australian Capital Territory and the nearby city of Queanbeyan.	Random sampling	Adults aged 60-64 years at time of recruitment living in the Australian Capital Territory or the city of Queanbeyan	State	Adults	Adults	Yes	No	No	Yes	No	No	No	No	No	No	No	No	No	No		68	72	68	72	No	No	https://www.pathstudy.org.au/publications					Available	https://www.pathstudy.org.au/contact-us	Yes		No	No	No	No	No	Yes	No	No
48	13	PATH Through Life 60+ Cohort Wave 4	2013-2015	longitudinal	ACT	Random sampling from the electoral roll of the Australian Capital Territory and the nearby city of Queanbeyan.	Random sampling	Adults aged 60-64 years at time of recruitment living in the Australian Capital Territory or the city of Queanbeyan	State	Adults	Adults	Yes	No	No	Yes	No	No	No	No	No	No	No	No	No	No		72	77?	72	77	Yes	No	https://www.pathstudy.org.au/publications					Available	https://www.pathstudy.org.au/contact-us	Yes		No	No	No	No	No	Yes	No	No
48	14	PATH Through Life 60+ Cohort Wave 5 (Follow Up Phone Survey)	2017	longitudinal	ACT	Random sampling from the electoral roll of the Australian Capital Territory and the nearby city of Queanbeyan.	Random sampling	Adults aged 60-64 years at time of recruitment living in the Australian Capital Territory or the city of Queanbeyan	State	Adults	Adults	Yes	No	No	Yes	No	No	No	No	No	No	No	No	No	No			79?		79	Yes		https://www.pathstudy.org.au/publications					Available	https://www.pathstudy.org.au/contact-us	Yes		No	No	No	No	No	Yes	No	No
48	15	PATH Through Life 60+ Cohort Wave 6	2020-2021	longitudinal	ACT	Random sampling from the electoral roll of the Australian Capital Territory and the nearby city of Queanbeyan.	Random sampling	Adults aged 60-64 years at time of recruitment living in the Australian Capital Territory or the city of Queanbeyan	State	Adults	Adults	Yes	No	No	Yes	No	No	No	No	No	No	No	No	No	No			83?		83	Yes		https://www.pathstudy.org.au/publications					Available	https://www.pathstudy.org.au/contact-us	Yes		No	No	No	No	No	Yes	No	No
21	1	South Australian Monitoring and Surveillance System (SAMSS)	2002-2017	cross-sectional	SA	Random selection of telephone numbers listed in the Electronic White pages.	Random sampling	South Australian residents	State	Adolescents and Adults	Adolescents and Adults	Yes	No	Yes	Yes	No	No	No	No	No	No	No	No	No	No		0	70+	0	70	Yes	No	https://www.researchgate.net/profile/Eleonora-Dal-Grande/publication/222100627_Chronic_Disease_and_risk_factor_surveillance_using_the_SA_Monitoring_and_Surveillance_system_SAMSS_-_history_results_and_future_challenges/links/57f324a108ae91deaa59028e/Chronic-Disease-and-risk-factor-surveillance-using-the-SA-Monitoring-and-Surveillance-system-SAMSS-history-results-and-future-challenges.pdf	https://data.sa.gov.au/data/dataset/south-australian-monitoring-and-surveillance-system-target-trends-at-a-glance-indicator-reports				Available	eleonora.dalgrande@adelaide.edu.au; dataandreportingservices@sa.gov.au	Yes	No	Yes	No	No	No	No	No	No	No
20	1	South Australian Population Health Survey	2018	cross-sectional	SA	Dual-frame over-lapping sampling of both mobile phones (70%) and landlines (30%) via random digit dialling.	Dual-frame over-lapping random sampling	South Australian residents	State	Children, Adolescents and Adults	Children, Adolescents and Adults	Yes	Yes	Yes	Yes	No	No	No	No	No	No	No	No	No	No		0	70+	0	70	Yes	No	https://das7nagdq54z0.cloudfront.net/downloads/SAPHS/SAPHS-Methodology-new-branding.pdf	https://www.preventivehealth.sa.gov.au/evidence-data/explore-and-request-data/open-data-portal/south-australian-population-health-data	https://das7nagdq54z0.cloudfront.net/downloads/SAPHS/SAPHS-Methodology-new-branding.pdf	https://www.wellbeingsa.sa.gov.au/assets/downloads/SAPHS/SAPHS_Public-Document-Wellbeing-SA.pdf		Available	https://www.preventivehealth.sa.gov.au/evidence-data/explore-and-request-data/data-requests-ethics	Yes	No	Yes	No	No	No	No	No	No	No
20	2	South Australian Population Health Survey	2019	cross-sectional	SA	Dual-frame over-lapping sampling of both mobile phones (70%) and landlines (30%) via random digit dialling.	Dual-frame over-lapping random sampling	South Australian residents	State	Children, Adolescents and Adults	Children, Adolescents and Adults	Yes	Yes	Yes	Yes	No	No	No	No	No	No	No	No	No	No		0	70+	0	70	Yes	No	https://www.preventivehealth.sa.gov.au/evidence-data/explore-and-request-data/reports-and-publications	https://www.preventivehealth.sa.gov.au/evidence-data/explore-and-request-data/open-data-portal/south-australian-population-health-data	https://das7nagdq54z0.cloudfront.net/downloads/SAPHS/SAPHS-Methodology-new-branding.pdf	https://www.wellbeingsa.sa.gov.au/assets/downloads/SAPHS/SAPHS_Public-Document-Wellbeing-SA.pdf		Available	https://www.preventivehealth.sa.gov.au/evidence-data/explore-and-request-data/data-requests-ethics	Yes	No	Yes	No	No	No	No	No	No	No
20	3	South Australian Population Health Survey	2020	cross-sectional	SA	Dual-frame over-lapping sampling of both mobile phones (70%) and landlines (30%) via random digit dialling.	Dual-frame over-lapping random sampling	South Australian residents	State	Children, Adolescents and Adults	Children, Adolescents and Adults	Yes	Yes	Yes	Yes	No	No	No	No	No	No	No	No	No	No		0	70+	0	70	Yes	No	https://www.preventivehealth.sa.gov.au/evidence-data/explore-and-request-data/reports-and-publications	https://www.preventivehealth.sa.gov.au/evidence-data/explore-and-request-data/open-data-portal/south-australian-population-health-data	https://das7nagdq54z0.cloudfront.net/downloads/SAPHS/SAPHS-Methodology-new-branding.pdf	https://www.wellbeingsa.sa.gov.au/assets/downloads/SAPHS/SAPHS_Public-Document-Wellbeing-SA.pdf		Available	https://www.preventivehealth.sa.gov.au/evidence-data/explore-and-request-data/data-requests-ethics	Yes	No	Yes	No	No	No	No	No	No	No
20	4	South Australian Population Health Survey	2021	cross-sectional	SA	Dual-frame over-lapping sampling of both mobile phones (70%) and landlines (30%) via random digit dialling.	Dual-frame over-lapping random sampling	South Australian residents	State	Children, Adolescents and Adults	Children, Adolescents and Adults	Yes	Yes	Yes	Yes	No	No	No	No	No	No	No	No	No	No		0	70+	0	70	Yes	No	https://www.preventivehealth.sa.gov.au/evidence-data/explore-and-request-data/reports-and-publications	https://www.preventivehealth.sa.gov.au/evidence-data/explore-and-request-data/open-data-portal/south-australian-population-health-data	https://das7nagdq54z0.cloudfront.net/downloads/SAPHS/SAPHS-Methodology-new-branding.pdf	https://www.wellbeingsa.sa.gov.au/assets/downloads/SAPHS/SAPHS_Public-Document-Wellbeing-SA.pdf		Available	https://www.preventivehealth.sa.gov.au/evidence-data/explore-and-request-data/data-requests-ethics	Yes	No	Yes	No	No	No	No	No	No	No
20	5	South Australian Population Health Survey	2022	cross-sectional	SA	Dual-frame over-lapping sampling of both mobile phones (70%) and landlines (30%) via random digit dialling.	Dual-frame over-lapping random sampling	South Australian residents	State	Children, Adolescents and Adults	Children, Adolescents and Adults	Yes	Yes	Yes	Yes	No	No	No	No	No	No	No	No	No	No		0	70+	0	70	Yes	No	https://www.preventivehealth.sa.gov.au/evidence-data/explore-and-request-data/reports-and-publications	https://www.preventivehealth.sa.gov.au/evidence-data/explore-and-request-data/open-data-portal/south-australian-population-health-data	https://das7nagdq54z0.cloudfront.net/downloads/SAPHS/SAPHS-Methodology-new-branding.pdf	https://www.wellbeingsa.sa.gov.au/assets/downloads/SAPHS/SAPHS_Public-Document-Wellbeing-SA.pdf		Available	https://www.preventivehealth.sa.gov.au/evidence-data/explore-and-request-data/data-requests-ethics	Yes	No	Yes	No	No	No	No	No	No	No
22	1	Speak out against racism (SOAR) survey	2017	cross-sectional	NSW and VIC	Random selection of government schools in NSW and Victoria stratified by proportion of students who are Indigenous and from non-English speaking backgrounds, with an oversampling of schools with a higher proportion of Aboriginal and Torres Strait Islander students.	Stratified random sampling	Students in years 5-9 of schools in NSW and VIC and their teachers	State	Children and Adolescents	Children and Adolescents	Yes	Yes	Yes	No	No	No	No	No	No	No	No	No	No	No		8	65+	8	65	Yes	No	https://csrm.cass.anu.edu.au/research/publications/findings-2017-speak-out-against-racism-soar-student-and-staff-surveys	https://csrm.cass.anu.edu.au/sites/default/files/docs/2019/9/CSRM-WP-SOAR_PUBLISH_1_0.pdf				Available	ADA link to come. For further information please contact kate.doery@anu.edu.au	Yes	No	No	No	No	No	No	No	Yes	No
23	1	Taking the pulse of the nation surveys	2020	cross-sectional	National	Random selection stratified by age, gender, and location	Stratified random sampling	Adults	National	Adults	Adults	Yes	No	No	Yes	No	No	No	No	No	No	No	No	No	No		18	65+	18	65	Yes	No	N/A					Available	melb-inst@unimelb.edu.au	Yes	Yes	No	Yes	No	No	No	No	No	No
49	1	The Australian National COVID-19 Mental Health, Behaviour and Risk Communication Survey Wave 1	2020	longitudinal	National	Quota sampling with quotas for age group, gender and geographic location (States/Territories of Australia).	Quota sampling	Australian adults	National	Adults	Adults	Yes	No	No	Yes	No	No	No	No	No	No	No	No	No	No		18	91	18	91	No	No	https://psychology.anu.edu.au/files/COVID_MHBRCS_protocol.pdf					Available	amy.dawel@anu.edu.au	Yes		No	No	No	No	No	No	No	No
49	2	The Australian National COVID-19 Mental Health, Behaviour and Risk Communication Survey Wave 2	2020	longitudinal	National	Quota sampling with quotas for age group, gender and location (States/Territories of Australia).	Quota sampling	Australian adults	National	Adults	Adults	Yes	No	No	Yes	No	No	No	No	No	No	No	No	No	No		18	91	18	91	No	No	https://psychology.anu.edu.au/files/COVID_MHBRCS_protocol.pdf					Available	amy.dawel@anu.edu.au	Yes		No	No	No	No	No	No	No	No
49	3	The Australian National COVID-19 Mental Health, Behaviour and Risk Communication Survey Wave 3	2020	longitudinal	National	Quota sampling with quotas for age group, gender and location (States/Territories of Australia).	Quota sampling	Australian adults	National	Adults	Adults	Yes	No	No	Yes	No	No	No	No	No	No	No	No	No	No		18	91	18	91	No	No	https://psychology.anu.edu.au/files/COVID_MHBRCS_protocol.pdf					Available	amy.dawel@anu.edu.au	Yes		No	No	No	No	No	No	No	No
49	4	The Australian National COVID-19 Mental Health, Behaviour and Risk Communication Survey Wave 4	2020	longitudinal	National	Quota sampling with quotas for age group, gender and location (States/Territories of Australia).	Quota sampling	Australian adults	National	Adults	Adults	Yes	No	No	Yes	No	No	No	No	No	No	No	No	No	No		18	91	18	91	No	No	https://psychology.anu.edu.au/files/COVID_MHBRCS_protocol.pdf					Available	amy.dawel@anu.edu.au	Yes		No	No	No	No	No	No	No	No
49	5	The Australian National COVID-19 Mental Health, Behaviour and Risk Communication Survey Wave 5	2020	longitudinal	National	Quota sampling with quotas for age group, gender and location (States/Territories of Australia).	Quota sampling	Australian adults	National	Adults	Adults	Yes	No	No	Yes	No	No	No	No	No	No	No	No	No	No		18	91	18	91	No	No	https://psychology.anu.edu.au/files/COVID_MHBRCS_protocol.pdf					Available	amy.dawel@anu.edu.au	Yes		No	No	No	No	No	No	No	No
49	6	The Australian National COVID-19 Mental Health, Behaviour and Risk Communication Survey Wave 6	2020	longitudinal	National	Quota sampling with quotas for age group, gender and location (States/Territories of Australia).	Quota sampling	Australian adults	National	Adults	Adults	Yes	No	No	Yes	No	No	No	No	No	No	No	No	No	No		18	91	18	91	No	No	https://psychology.anu.edu.au/files/COVID_MHBRCS_protocol.pdf					Available	amy.dawel@anu.edu.au	Yes		No	No	No	No	No	No	No	No
49	7	The Australian National COVID-19 Mental Health, Behaviour and Risk Communication Survey Wave 7	2020	longitudinal	National	Quota sampling with quotas for age group, gender and location (States/Territories of Australia).	Quota sampling	Australian adults	National	Adults	Adults	Yes	No	No	Yes	No	No	No	No	No	No	No	No	No	No		18	91	18	91	No	No	https://psychology.anu.edu.au/files/COVID_MHBRCS_protocol.pdf					Available	amy.dawel@anu.edu.au	Yes		No	No	No	No	No	No	No	No
49	8	The Australian National COVID-19 Mental Health, Behaviour and Risk Communication Survey Wave 8	2020	longitudinal	National	Quota sampling with quotas for age group, gender and location (States/Territories of Australia).	Quota sampling	Australian adults	National	Adults	Adults	Yes	No	No	Yes	No	No	No	No	No	No	No	No	No	No		18	91	18	91	No	No	https://psychology.anu.edu.au/files/COVID_MHBRCS_protocol.pdf					Available	amy.dawel@anu.edu.au	Yes		No	No	No	No	No	No	No	No
50	1	Victorian Adolescent Health Cohort Study (VAHCS) Wave 1	1992	longitudinal	VIC	Two-stage cluster sampling. First, 45 schools were randomly selected using a stratified frame of government, Catholic and independent schools with probability proportional to the number of year 9 students in the schools within each stratum. Second, two intact class groups were randomly selected from each participating school.	Stratified multistage cluster sampling	Adolescent students from Victoria, Australia, aged 14-15 years at time of recruitment	State	Adolescents (at time of recruitment)	Adolescents	Yes	No	Yes	No	No	No	No	No	No	No	No	No	No	No		14	15	14	15	No	No	https://lifecourse.melbournechildrens.com/cohorts/2000-stories/#publication					Available	https://lifecourse.melbournechildrens.com/data-access/	Yes		No	No	No	No	No	No	No	No
50	2	Victorian Adolescent Health Cohort Study (VAHCS) Wave 10	2012-2014	longitudinal	VIC	Two-stage cluster sampling. First, 45 schools were randomly selected using a stratified frame of government, Catholic and independent schools with probability proportional to the number of year 9 students in the schools within each stratum. Second, two intact class groups were randomly selected from each participating school.	Stratified multistage cluster sampling	Adolescent students from Victoria, Australia, aged 14-15 years at time of recruitment	State	Adolescents (at time of recruitment)	Adolescents	Yes	No	Yes	No	No	No	No	No	No	No	No	No	No	No		34	35	34	35	No	No	https://lifecourse.melbournechildrens.com/cohorts/2000-stories/#publication					Available	https://lifecourse.melbournechildrens.com/data-access/	Yes		Yes	No	No	No	No	No	No	No
50	11	Victorian Adolescent Health Cohort Study (VAHCS) Wave 11	2019-2021	longitudinal	VIC	Two-stage cluster sampling. First, 45 schools were randomly selected using a stratified frame of government, Catholic and independent schools with probability proportional to the number of year 9 students in the schools within each stratum. Second, two intact class groups were randomly selected from each participating school.	Stratified multistage cluster sampling	Adolescent students from Victoria, Australia, aged 14-15 years at time of recruitment	State	Adolescents (at time of recruitment)	Adolescents	Yes	No	Yes	No	No	No	No	No	No	No	No	No	No	No		41?	42?	41	42	Yes	Yes	https://lifecourse.melbournechildrens.com/cohorts/2000-stories/#publication					Available	https://lifecourse.melbournechildrens.com/data-access/	Yes		No	No	No	No	No	No	No	No
50	3	Victorian Adolescent Health Cohort Study (VAHCS) Wave 2	1993	longitudinal	VIC	Two-stage cluster sampling. First, 45 schools were randomly selected using a stratified frame of government, Catholic and independent schools with probability proportional to the number of year 9 students in the schools within each stratum. Second, two intact class groups were randomly selected from each participating school.	Stratified multistage cluster sampling	Adolescent students from Victoria, Australia, aged 14-15 years at time of recruitment	State	Adolescents (at time of recruitment)	Adolescents	Yes	No	Yes	No	No	No	No	No	No	No	No	No	No	No		15	16	15	16	No	No	https://lifecourse.melbournechildrens.com/cohorts/2000-stories/#publication					Available	https://lifecourse.melbournechildrens.com/data-access/	Yes		No	No	No	No	No	No	No	No
50	4	Victorian Adolescent Health Cohort Study (VAHCS) Wave 3	1993	longitudinal	VIC	Two-stage cluster sampling. First, 45 schools were randomly selected using a stratified frame of government, Catholic and independent schools with probability proportional to the number of year 9 students in the schools within each stratum. Second, two intact class groups were randomly selected from each participating school.	Stratified multistage cluster sampling	Adolescent students from Victoria, Australia, aged 14-15 years at time of recruitment	State	Adolescents (at time of recruitment)	Adolescents	Yes	No	Yes	No	No	No	No	No	No	No	No	No	No	No		15?	16?	15	16	Yes	Yes	https://lifecourse.melbournechildrens.com/cohorts/2000-stories/#publication					Available	https://lifecourse.melbournechildrens.com/data-access/	Yes		No	No	No	No	No	No	No	No
50	5	Victorian Adolescent Health Cohort Study (VAHCS) Wave 4	1994	longitudinal	VIC	Two-stage cluster sampling. First, 45 schools were randomly selected using a stratified frame of government, Catholic and independent schools with probability proportional to the number of year 9 students in the schools within each stratum. Second, two intact class groups were randomly selected from each participating school.	Stratified multistage cluster sampling	Adolescent students from Victoria, Australia, aged 14-15 years at time of recruitment	State	Adolescents (at time of recruitment)	Adolescents	Yes	No	Yes	No	No	No	No	No	No	No	No	No	No	No		16?	17?	16	17	Yes	Yes	https://lifecourse.melbournechildrens.com/cohorts/2000-stories/#publication					Available	https://lifecourse.melbournechildrens.com/data-access/	Yes		No	No	No	No	No	No	No	No
50	6	Victorian Adolescent Health Cohort Study (VAHCS) Wave 5	1994	longitudinal	VIC	Two-stage cluster sampling. First, 45 schools were randomly selected using a stratified frame of government, Catholic and independent schools with probability proportional to the number of year 9 students in the schools within each stratum. Second, two intact class groups were randomly selected from each participating school.	Stratified multistage cluster sampling	Adolescent students from Victoria, Australia, aged 14-15 years at time of recruitment	State	Adolescents (at time of recruitment)	Adolescents	Yes	No	Yes	No	No	No	No	No	No	No	No	No	No	No		16?	17?	16	17	Yes	Yes	https://lifecourse.melbournechildrens.com/cohorts/2000-stories/#publication					Available	https://lifecourse.melbournechildrens.com/data-access/	Yes		No	No	No	No	No	No	No	No
50	7	Victorian Adolescent Health Cohort Study (VAHCS) Wave 6	1995	longitudinal	VIC	Two-stage cluster sampling. First, 45 schools were randomly selected using a stratified frame of government, Catholic and independent schools with probability proportional to the number of year 9 students in the schools within each stratum. Second, two intact class groups were randomly selected from each participating school.	Stratified multistage cluster sampling	Adolescent students from Victoria, Australia, aged 14-15 years at time of recruitment	State	Adolescents (at time of recruitment)	Adolescents	Yes	No	Yes	No	No	No	No	No	No	No	No	No	No	No		17?	18	17	18	No	Yes	https://lifecourse.melbournechildrens.com/cohorts/2000-stories/#publication					Available	https://lifecourse.melbournechildrens.com/data-access/	Yes		No	No	No	No	No	No	No	No
50	8	Victorian Adolescent Health Cohort Study (VAHCS) Wave 7	1998	longitudinal	VIC	Two-stage cluster sampling. First, 45 schools were randomly selected using a stratified frame of government, Catholic and independent schools with probability proportional to the number of year 9 students in the schools within each stratum. Second, two intact class groups were randomly selected from each participating school.	Stratified multistage cluster sampling	Adolescent students from Victoria, Australia, aged 14-15 years at time of recruitment	State	Adolescents (at time of recruitment)	Adolescents	Yes	No	Yes	No	No	No	No	No	No	No	No	No	No	No		20	21	20	21	No	No	https://lifecourse.melbournechildrens.com/cohorts/2000-stories/#publication					Available	https://lifecourse.melbournechildrens.com/data-access/	Yes		No	No	No	No	No	No	No	No
50	9	Victorian Adolescent Health Cohort Study (VAHCS) Wave 8	2001-2003	longitudinal	VIC	Two-stage cluster sampling. First, 45 schools were randomly selected using a stratified frame of government, Catholic and independent schools with probability proportional to the number of year 9 students in the schools within each stratum. Second, two intact class groups were randomly selected from each participating school.	Stratified multistage cluster sampling	Adolescent students from Victoria, Australia, aged 14-15 years at time of recruitment	State	Adolescents (at time of recruitment)	Adolescents	Yes	No	Yes	No	No	No	No	No	No	No	No	No	No	No		24	25	24	25	No	No	https://lifecourse.melbournechildrens.com/cohorts/2000-stories/#publication					Available	https://lifecourse.melbournechildrens.com/data-access/	Yes		No	No	No	No	No	No	No	No
50	10	Victorian Adolescent Health Cohort Study (VAHCS) Wave 9	2006-2008	longitudinal	VIC	Two-stage cluster sampling. First, 45 schools were randomly selected using a stratified frame of government, Catholic and independent schools with probability proportional to the number of year 9 students in the schools within each stratum. Second, two intact class groups were randomly selected from each participating school.	Stratified multistage cluster sampling	Adolescent students from Victoria, Australia, aged 14-15 years at time of recruitment	State	Adolescents (at time of recruitment)	Adolescents	Yes	No	Yes	No	No	No	No	No	No	No	No	No	No	No		28	29	28	29	No	No	https://lifecourse.melbournechildrens.com/cohorts/2000-stories/#publication					Available	https://lifecourse.melbournechildrens.com/data-access/	Yes		Yes	No	No	No	No	No	No	No
25	17	Victorian Population Health Survey (VPHS)	2017	cross-sectional	VIC	Stratified area sampling with dual-frame overlapping sampling of both mobile phones and landlines via random digit dialling.	Stratified area sampling	Adults in VIC residing in private dwellings	State	Adults	Adults	Yes	No	No	Yes	No	No	No	No	No	No	No	No	No	No		18	85+	18	85	Yes	No	https://www.health.vic.gov.au/population-health-systems/victorian-population-health-survey	https://discover.data.vic.gov.au/dataset/victorian-population-health-survey-2017-vhiss				Available	health.intelligence@vahi.vic.gov.au	Yes	No	Yes	No	No	No	No	No	No	No
25	18	Victorian Population Health Survey (VPHS)	2018	cross-sectional	VIC	Stratified area sampling with dual-frame overlapping sampling of both mobile phones and landlines via random digit dialling.	Stratified area sampling	Adults in VIC residing in private dwellings	State	Adults	Adults	Yes	No	No	Yes	No	No	No	No	No	No	No	No	No	No		18	85+	18	85	Yes	No	https://www.health.vic.gov.au/population-health-systems/victorian-population-health-survey					Available	health.intelligence@vahi.vic.gov.au	Yes	No	Yes	No	No	No	No	No	No	No
25	19	Victorian Population Health Survey (VPHS)	2019	cross-sectional	VIC	Stratified area sampling with dual-frame overlapping sampling of both mobile phones and landlines via random digit dialling.	Stratified area sampling	Adults in VIC residing in private dwellings	State	Adults	Adults	Yes	No	No	Yes	No	No	No	No	No	No	No	No	No	No		18	85+	18	85	Yes	No	https://www.health.vic.gov.au/population-health-systems/victorian-population-health-survey					Available	health.intelligence@vahi.vic.gov.au	Yes	No	Yes	No	No	No	No	No	No	No
25	20	Victorian Population Health Survey (VPHS)	2020	cross-sectional	VIC	Stratified area sampling with dual-frame overlapping sampling of both mobile phones and landlines via random digit dialling.	Stratified area sampling	Adults in VIC residing in private dwellings	State	Adults	Adults	Yes	No	No	Yes	No	No	No	No	No	No	No	No	No	No		18	85+	18	85	Yes	No	https://www.health.vic.gov.au/population-health-systems/victorian-population-health-survey					Available	health.intelligence@vahi.vic.gov.au	Yes	No	Yes	No	No	No	No	No	No	No
25	21	Victorian Population Health Survey (VPHS)	2022	cross-sectional	VIC	Stratified area sampling with dual-frame overlapping sampling of both mobile phones and landlines via random digit dialling.	Stratified area sampling	Adults in VIC residing in private dwellings	State	Adults	Adults	Yes	No	No	Yes	No	No	No	No	No	No	No	No	No	No		18	85+	18	85	Yes	No	https://www.health.vic.gov.au/population-health-systems/victorian-population-health-survey					Available	health.intelligence@vahi.vic.gov.au	Yes	No	Yes	No	No	No	No	No	No	No
25	1	Victorian Population Health Survey (VPHS)	2001	cross-sectional	VIC	Stratified area sampling using random digit dialing	Stratified area sampling	Adults in VIC residing in private dwellings	State	Adults	Adults	Yes	No	No	Yes	No	No	No	No	No	No	No	No	No	No		18	65+	18	65	Yes	No	https://www.health.vic.gov.au/population-health-systems/victorian-population-health-survey					Available	health.intelligence@vahi.vic.gov.au	Yes	No	Yes	No	No	No	No	No	No	No
25	2	Victorian Population Health Survey (VPHS)	2002	cross-sectional	VIC	Stratified area sampling using random digit dialing	Stratified area sampling	Adults in VIC residing in private dwellings	State	Adults	Adults	Yes	No	No	Yes	No	No	No	No	No	No	No	No	No	No		18	65+	18	65	Yes	No	https://www.health.vic.gov.au/population-health-systems/victorian-population-health-survey					Available	health.intelligence@vahi.vic.gov.au	Yes	No	Yes	No	No	No	No	No	No	No
25	3	Victorian Population Health Survey (VPHS)	2003	cross-sectional	VIC	Stratified area sampling using random digit dialing	Stratified area sampling	Adults in VIC residing in private dwellings	State	Adults	Adults	Yes	No	No	Yes	No	No	No	No	No	No	No	No	No	No		18	65+	18	65	Yes	No	https://www.health.vic.gov.au/population-health-systems/victorian-population-health-survey					Available	health.intelligence@vahi.vic.gov.au	Yes	No	Yes	No	No	No	No	No	No	No
25	4	Victorian Population Health Survey (VPHS)	2004	cross-sectional	VIC	Stratified area sampling using random digit dialing	Stratified area sampling	Adults in VIC residing in private dwellings	State	Adults	Adults	Yes	No	No	Yes	No	No	No	No	No	No	No	No	No	No		18	65+	18	65	Yes	No	https://www.health.vic.gov.au/population-health-systems/victorian-population-health-survey					Available	health.intelligence@vahi.vic.gov.au	Yes	No	Yes	No	No	No	No	No	No	No
25	5	Victorian Population Health Survey (VPHS)	2005	cross-sectional	VIC	Stratified area sampling using random digit dialing	Stratified area sampling	Adults in VIC residing in private dwellings	State	Adults	Adults	Yes	No	No	Yes	No	No	No	No	No	No	No	No	No	No		18	65+	18	65	Yes	No	https://www.health.vic.gov.au/population-health-systems/victorian-population-health-survey					Available	health.intelligence@vahi.vic.gov.au	Yes	No	Yes	No	No	No	No	No	No	No
25	6	Victorian Population Health Survey (VPHS)	2006	cross-sectional	VIC	Stratified area sampling using random digit dialing	Stratified area sampling	Adults in VIC residing in private dwellings	State	Adults	Adults	Yes	No	No	Yes	No	No	No	No	No	No	No	No	No	No		18	65+	18	65	Yes	No	https://www.health.vic.gov.au/population-health-systems/victorian-population-health-survey					Available	health.intelligence@vahi.vic.gov.au	Yes	No	Yes	No	No	No	No	No	No	No
25	7	Victorian Population Health Survey (VPHS)	2007	cross-sectional	VIC	Stratified area sampling using random digit dialing	Stratified area sampling	Adults in VIC residing in private dwellings	State	Adults	Adults	Yes	No	No	Yes	No	No	No	No	No	No	No	No	No	No		18	65+	18	65	Yes	No	https://www.health.vic.gov.au/population-health-systems/victorian-population-health-survey					Available	health.intelligence@vahi.vic.gov.au	Yes	No	Yes	No	No	No	No	No	No	No
25	8	Victorian Population Health Survey (VPHS)	2008	cross-sectional	VIC	Stratified area sampling using random digit dialing	Stratified area sampling	Adults in VIC residing in private dwellings	State	Adults	Adults	Yes	No	No	Yes	No	No	No	No	No	No	No	No	No	No		18	65+	18	65	Yes	No	https://www.health.vic.gov.au/population-health-systems/victorian-population-health-survey					Available	health.intelligence@vahi.vic.gov.au	Yes	No	Yes	No	No	No	No	No	No	No
25	9	Victorian Population Health Survey (VPHS)	2009	cross-sectional	VIC	Stratified area sampling using random digit dialing	Stratified area sampling	Adults in VIC residing in private dwellings	State	Adults	Adults	Yes	No	No	Yes	No	No	No	No	No	No	No	No	No	No		18	65+	18	65	Yes	No	https://www.health.vic.gov.au/population-health-systems/victorian-population-health-survey					Available	health.intelligence@vahi.vic.gov.au	Yes	No	Yes	No	No	No	No	No	No	No
25	10	Victorian Population Health Survey (VPHS)	2010	cross-sectional	VIC	Stratified area sampling using list-assisted random digit dialing	Stratified area sampling	Adults in VIC residing in private dwellings	State	Adults	Adults	Yes	No	No	Yes	No	No	No	No	No	No	No	No	No	No		18	65+	18	65	Yes	No	https://www.health.vic.gov.au/population-health-systems/victorian-population-health-survey					Available	health.intelligence@vahi.vic.gov.au	Yes	No	Yes	No	No	No	No	No	No	No
25	11	Victorian Population Health Survey (VPHS)	2011	cross-sectional	VIC	Stratified area sampling using list-assisted random digit dialing	Stratified area sampling	Adults in VIC residing in private dwellings	State	Adults	Adults	Yes	No	No	Yes	No	No	No	No	No	No	No	No	No	No		18	65+	18	65	Yes	No	https://www.health.vic.gov.au/population-health-systems/victorian-population-health-survey					Available	health.intelligence@vahi.vic.gov.au	Yes	No	Yes	No	No	No	No	No	No	No
25	12	Victorian Population Health Survey (VPHS)	2012	cross-sectional	VIC	Stratified area sampling using list-assisted random digit dialing	Stratified area sampling	Adults in VIC residing in private dwellings	State	Adults	Adults	Yes	No	No	Yes	No	No	No	No	No	No	No	No	No	No		18	65+	18	65	Yes	No	https://www.health.vic.gov.au/population-health-systems/victorian-population-health-survey					Available	health.intelligence@vahi.vic.gov.au	Yes	No	Yes	No	No	No	No	No	No	No
25	13	Victorian Population Health Survey (VPHS)	2013	cross-sectional	VIC	Stratified area sampling using list-assisted random digit dialing	Stratified area sampling	Adults in VIC residing in private dwellings	State	Adults	Adults	Yes	No	No	Yes	No	No	No	No	No	No	No	No	No	No		18	65+	18	65	Yes	No	https://www.health.vic.gov.au/population-health-systems/victorian-population-health-survey					Available	health.intelligence@vahi.vic.gov.au	Yes	No	Yes	No	No	No	No	No	No	No
25	14	Victorian Population Health Survey (VPHS)	2014	cross-sectional	VIC	Stratified area sampling using list-assisted random digit dialing	Stratified area sampling	Adults in VIC residing in private dwellings	State	Adults	Adults	Yes	No	No	Yes	No	No	No	No	No	No	No	No	No	No		18	65+	18	65	Yes	No	https://www.health.vic.gov.au/population-health-systems/victorian-population-health-survey					Available	health.intelligence@vahi.vic.gov.au	Yes	No	Yes	No	No	No	No	No	No	No
25	15	Victorian Population Health Survey (VPHS)	2015	cross-sectional	VIC	Stratified area sampling with dual-frame overlapping sampling of both mobile phones (50%) and landlines (50%) via random digit dialling.	Stratified area sampling	Adults in VIC residing in private dwellings	State	Adults	Adults	Yes	No	No	Yes	No	No	No	No	No	No	No	No	No	No		18	65+	18	65	Yes	No	https://www.health.vic.gov.au/population-health-systems/victorian-population-health-survey					Available	health.intelligence@vahi.vic.gov.au	Yes	No	Yes	No	No	No	No	No	No	No
25	16	Victorian Population Health Survey (VPHS)	2016	cross-sectional	VIC	Stratified area sampling with dual-frame overlapping sampling of both mobile phones and landlines via random digit dialling.	Stratified area sampling	Adults in VIC residing in private dwellings	State	Adults	Adults	Yes	No	No	Yes	No	No	No	No	No	No	No	No	No	No		18	65+	18	65	Yes	No	https://www.health.vic.gov.au/population-health-systems/victorian-population-health-survey					Available	health.intelligence@vahi.vic.gov.au	Yes	No	Yes	No	No	No	No	No	No	No
26	20adult	Western Australia Health and Wellbeing Surveillance System - Adult	2021	cross-sectional	WA	Random sampling from the WA electoral role and the Sensis Consumer Database.	Random sampling	Adult (over 16) Residents of WA	State	Adults	Adults	Yes	No	No	Yes	No	No	No	No	No	No	No	No	No	No		16	75+	16	75	Yes	No	https://www.health.wa.gov.au/Reports-and-publications/Population-surveys					Available	https://datalibrary-rc.health.wa.gov.au/surveys/?s=3XDP78MXXK&_gl=1*10hint0*_ga*Njk4MTI4MjQ3LjE3MTc1NjE0MDY.*_ga_D9219JDJGK*MTcxNzU2MTQwNi4xLjEuMTcxNzU2Mjc3OS4wLjAuMA..	Yes	No	Yes	No	No	No	No	No	No	No
26	1adult	Western Australia Health and Wellbeing Surveillance System - Adult	2002	cross-sectional	WA	More info required	Stratified random sampling	Adult (over 16) Residents of WA	State	Adults	Adults	Yes	No	No	Yes	No	No	No	No	No	No	No	No	No	No		16	65+	16	65	Yes	No	nr					Available	https://www.health.wa.gov.au/Improving-WA-Health/Health-and-Wellbeing-Surveillance-System/About-the-HWSS	Yes	No	Yes	No	No	Yes	No	No	No	No
26	2adult	Western Australia Health and Wellbeing Surveillance System - Adult	2003	cross-sectional	WA	More info required	Stratified random sampling	Adult (over 16) Residents of WA	State	Adults	Adults	Yes	No	No	Yes	No	No	No	No	No	No	No	No	No	No		16	65+	16	65	Yes	No	nr					Available	https://www.health.wa.gov.au/Improving-WA-Health/Health-and-Wellbeing-Surveillance-System/About-the-HWSS	Yes	No	Yes	No	No	Yes	No	No	No	No
26	3adult	Western Australia Health and Wellbeing Surveillance System - Adult	2004	cross-sectional	WA	More info required	Stratified random sampling	Adult (over 16) Residents of WA	State	Adults	Adults	Yes	No	No	Yes	No	No	No	No	No	No	No	No	No	No		16	65+	16	65	Yes	No	nr					Available	https://www.health.wa.gov.au/Improving-WA-Health/Health-and-Wellbeing-Surveillance-System/About-the-HWSS	Yes	No	Yes	No	No	Yes	No	No	No	No
26	4adult	Western Australia Health and Wellbeing Surveillance System - Adult	2005	cross-sectional	WA	More info required	Stratified random sampling	Adult (over 16) Residents of WA	State	Adults	Adults	Yes	No	No	Yes	No	No	No	No	No	No	No	No	No	No		16	65+	16	65	Yes	No	nr					Available	https://www.health.wa.gov.au/Improving-WA-Health/Health-and-Wellbeing-Surveillance-System/About-the-HWSS	Yes	No	Yes	No	No	Yes	No	No	No	No
26	5adult	Western Australia Health and Wellbeing Surveillance System - Adult	2006	cross-sectional	WA	More info required	Stratified random sampling	Adult (over 16) Residents of WA	State	Adults	Adults	Yes	No	No	Yes	No	No	No	No	No	No	No	No	No	No		16	65+	16	65	Yes	No	nr					Available	https://www.health.wa.gov.au/Improving-WA-Health/Health-and-Wellbeing-Surveillance-System/About-the-HWSS	Yes	No	Yes	No	No	Yes	No	No	No	No
26	6adult	Western Australia Health and Wellbeing Surveillance System - Adult	2007	cross-sectional	WA	More info required	Stratified random sampling	Adult (over 16) Residents of WA	State	Adults	Adults	Yes	No	No	Yes	No	No	No	No	No	No	No	No	No	No		16	65+	16	65	Yes	No	nr					Available	https://www.health.wa.gov.au/Improving-WA-Health/Health-and-Wellbeing-Surveillance-System/About-the-HWSS	Yes	No	Yes	No	No	Yes	No	No	No	No
26	7adult	Western Australia Health and Wellbeing Surveillance System - Adult	2008	cross-sectional	WA	More info required	Stratified random sampling	Adult (over 16) Residents of WA	State	Adults	Adults	Yes	No	No	Yes	No	No	No	No	No	No	No	No	No	No		16	65+	16	65	Yes	No	nr					Available	https://www.health.wa.gov.au/Improving-WA-Health/Health-and-Wellbeing-Surveillance-System/About-the-HWSS	Yes	No	Yes	No	No	Yes	No	No	No	No
26	8adult	Western Australia Health and Wellbeing Surveillance System - Adult	2009	cross-sectional	WA	More info required	Stratified random sampling	Adult (over 16) Residents of WA	State	Adults	Adults	Yes	No	No	Yes	No	No	No	No	No	No	No	No	No	No		16	65+	16	65	Yes	No	nr					Available	https://www.health.wa.gov.au/Improving-WA-Health/Health-and-Wellbeing-Surveillance-System/About-the-HWSS	Yes	No	Yes	No	No	Yes	No	No	No	No
26	9adult	Western Australia Health and Wellbeing Surveillance System - Adult	2010	cross-sectional	WA	More info required	Stratified random sampling	Adult (over 16) Residents of WA	State	Adults	Adults	Yes	No	No	Yes	No	No	No	No	No	No	No	No	No	No		16	65+	16	65	Yes	No	nr					Available	https://www.health.wa.gov.au/Improving-WA-Health/Health-and-Wellbeing-Surveillance-System/About-the-HWSS	Yes	No	Yes	No	No	Yes	No	No	No	No
26	10adult	Western Australia Health and Wellbeing Surveillance System - Adult	2011	cross-sectional	WA	More info required	Stratified random sampling	Adult (over 16) Residents of WA	State	Adults	Adults	Yes	No	No	Yes	No	No	No	No	No	No	No	No	No	No		16	65+	16	65	Yes	No	nr					Available	https://www.health.wa.gov.au/Improving-WA-Health/Health-and-Wellbeing-Surveillance-System/About-the-HWSS	Yes	No	Yes	No	No	Yes	No	No	No	No
26	11adult	Western Australia Health and Wellbeing Surveillance System - Adult	2012	cross-sectional	WA	Stratified random sampling with oversampling of the population in rural and remote areas via selection of households from the 2008-2009 White Pages.	Stratified random sampling	Adult (over 16) Residents of WA	State	Adults	Adults	Yes	No	No	Yes	No	No	No	No	No	No	No	No	No	No		16	65+	16	65	Yes	No	https://www.health.wa.gov.au/Reports-and-publications/Population-surveys					Available	https://www.health.wa.gov.au/Improving-WA-Health/Health-and-Wellbeing-Surveillance-System/About-the-HWSS	Yes	No	Yes	No	No	Yes	No	No	No	No
26	12adult	Western Australia Health and Wellbeing Surveillance System - Adult	2013	cross-sectional	WA	Households are selected from the 2008-2009 White Pages by a stratified random process with over sampling representative of the population in rural and remote areas.	Stratified random sampling	Adult (over 16) Residents of WA	State	Adults	Adults	Yes	No	No	Yes	No	No	No	No	No	No	No	No	No	No		16	65+	16	65	Yes	No	https://www.health.wa.gov.au/Reports-and-publications/Population-surveys	https://www.health.wa.gov.au/~/media/Files/Corporate/Reports-and-publications/Population-surveys/2013-HWSS_Adult_Overview_and_Trends_2013.pdf				Available	https://datalibrary-rc.health.wa.gov.au/surveys/?s=3XDP78MXXK&_gl=1*10hint0*_ga*Njk4MTI4MjQ3LjE3MTc1NjE0MDY.*_ga_D9219JDJGK*MTcxNzU2MTQwNi4xLjEuMTcxNzU2Mjc3OS4wLjAuMA..	Yes	No	Yes	No	No	Yes	No	No	No	No
26	13adult	Western Australia Health and Wellbeing Surveillance System - Adult	2014	cross-sectional	WA	Households are selected from the 2013 White Pages by a stratified random process with over sampling representative of the population in rural and remote areas.	Stratified random sampling	Adult (over 16) Residents of WA	State	Adults	Adults	Yes	No	No	Yes	No	No	No	No	No	No	No	No	No	No		16	65+	16	65	Yes	No	https://www.health.wa.gov.au/Reports-and-publications/Population-surveys					Available	https://datalibrary-rc.health.wa.gov.au/surveys/?s=3XDP78MXXK&_gl=1*10hint0*_ga*Njk4MTI4MjQ3LjE3MTc1NjE0MDY.*_ga_D9219JDJGK*MTcxNzU2MTQwNi4xLjEuMTcxNzU2Mjc3OS4wLjAuMA..	Yes	No	Yes	No	No	Yes	No	No	No	No
26	14adult	Western Australia Health and Wellbeing Surveillance System - Adult	2015	cross-sectional	WA	Households are selected from the 2013 White Pages by a stratified random process with over sampling representative of the population in rural and remote areas.	Stratified random sampling	Adult (over 16) Residents of WA	State	Adults	Adults	Yes	No	No	Yes	No	No	No	No	No	No	No	No	No	No		16	65+	16	65	Yes	No	https://www.health.wa.gov.au/Reports-and-publications/Population-surveys					Available	https://datalibrary-rc.health.wa.gov.au/surveys/?s=3XDP78MXXK&_gl=1*10hint0*_ga*Njk4MTI4MjQ3LjE3MTc1NjE0MDY.*_ga_D9219JDJGK*MTcxNzU2MTQwNi4xLjEuMTcxNzU2Mjc3OS4wLjAuMA..	Yes	No	Yes	No	No	Yes	No	No	No	No
26	15adult	Western Australia Health and Wellbeing Surveillance System - Adult	2016	cross-sectional	WA	Households are selected from the 2013 White Pages by a stratified random process with over sampling representative of the population in rural and remote areas.	Stratified random sampling	Adult (over 16) Residents of WA	State	Adults	Adults	Yes	No	No	Yes	No	No	No	No	No	No	No	No	No	No		16	65+	16	65	Yes	No	https://www.health.wa.gov.au/Reports-and-publications/Population-surveys					Available	https://datalibrary-rc.health.wa.gov.au/surveys/?s=3XDP78MXXK&_gl=1*10hint0*_ga*Njk4MTI4MjQ3LjE3MTc1NjE0MDY.*_ga_D9219JDJGK*MTcxNzU2MTQwNi4xLjEuMTcxNzU2Mjc3OS4wLjAuMA..	Yes	No	Yes	No	No	Yes	No	No	No	No
26	16adult	Western Australia Health and Wellbeing Surveillance System - Adult	2017	cross-sectional	WA	Households are selected from the 2013 White Pages by a stratified random process with over sampling representative of the population in rural and remote areas.	Stratified random sampling	Adult (over 16) Residents of WA	State	Adults	Adults	Yes	No	No	Yes	No	No	No	No	No	No	No	No	No	No		16	65+	16	65	Yes	No	https://www.health.wa.gov.au/Reports-and-publications/Population-surveys					Available	https://datalibrary-rc.health.wa.gov.au/surveys/?s=3XDP78MXXK&_gl=1*10hint0*_ga*Njk4MTI4MjQ3LjE3MTc1NjE0MDY.*_ga_D9219JDJGK*MTcxNzU2MTQwNi4xLjEuMTcxNzU2Mjc3OS4wLjAuMA..	Yes	No	Yes	No	No	Yes	No	No	No	No
26	17adult	Western Australia Health and Wellbeing Surveillance System - Adult	2018	cross-sectional	WA	Households are selected from the 2013 White Pages by a stratified random process with over sampling representative of the population in rural and remote areas.	Stratified random sampling	Adult (over 16) Residents of WA	State	Adults	Adults	Yes	No	No	Yes	No	No	No	No	No	No	No	No	No	No		16	65+	16	65	Yes	No	https://www.health.wa.gov.au/Reports-and-publications/Population-surveys					Available	https://datalibrary-rc.health.wa.gov.au/surveys/?s=3XDP78MXXK&_gl=1*10hint0*_ga*Njk4MTI4MjQ3LjE3MTc1NjE0MDY.*_ga_D9219JDJGK*MTcxNzU2MTQwNi4xLjEuMTcxNzU2Mjc3OS4wLjAuMA..	Yes	No	Yes	No	No	No	No	No	No	No
26	18adult	Western Australia Health and Wellbeing Surveillance System - Adult	2019	cross-sectional	WA	Households are selected from the 2013 White Pages by a stratified random process with over sampling representative of the population in rural and remote areas.	Stratified random sampling	Adult (over 16) Residents of WA	State	Adults	Adults	Yes	No	No	Yes	No	No	No	No	No	No	No	No	No	No		16	65+	16	65	Yes	No	https://www.health.wa.gov.au/Reports-and-publications/Population-surveys					Available	https://datalibrary-rc.health.wa.gov.au/surveys/?s=3XDP78MXXK&_gl=1*10hint0*_ga*Njk4MTI4MjQ3LjE3MTc1NjE0MDY.*_ga_D9219JDJGK*MTcxNzU2MTQwNi4xLjEuMTcxNzU2Mjc3OS4wLjAuMA..	Yes	No	Yes	No	No	No	No	No	No	No
26	19adult	Western Australia Health and Wellbeing Surveillance System - Adult	2020	cross-sectional	WA	Households are selected from the 2013 White Pages by a stratified random process with over sampling representative of the population in rural and remote areas.	Stratified random sampling	Adult (over 16) Residents of WA	State	Adults	Adults	Yes	No	No	Yes	No	No	No	No	No	No	No	No	No	No		16	65+	16	65	Yes	No	https://www.health.wa.gov.au/Reports-and-publications/Population-surveys					Available	https://datalibrary-rc.health.wa.gov.au/surveys/?s=3XDP78MXXK&_gl=1*10hint0*_ga*Njk4MTI4MjQ3LjE3MTc1NjE0MDY.*_ga_D9219JDJGK*MTcxNzU2MTQwNi4xLjEuMTcxNzU2Mjc3OS4wLjAuMA..	Yes	No	Yes	No	No	No	No	No	No	No
26	21adult	Western Australia Health and Wellbeing Surveillance System - Adult	2022	cross-sectional	WA	Random sampling from the WA electoral role and a consumer database.	Random sampling	Adult (over 16) Residents of WA	State	Adults	Adults	Yes	No	No	Yes	No	No	No	No	No	No	No	No	No	No		16	65+	16	65	Yes	No	https://www.health.wa.gov.au/Reports-and-publications/Population-surveys					Available	https://datalibrary-rc.health.wa.gov.au/surveys/?s=3XDP78MXXK&_gl=1*10hint0*_ga*Njk4MTI4MjQ3LjE3MTc1NjE0MDY.*_ga_D9219JDJGK*MTcxNzU2MTQwNi4xLjEuMTcxNzU2Mjc3OS4wLjAuMA..	Yes	No	Yes	No	No	No	No	No	No	No
27	1	Western Australian Aboriginal Child Health Survey (WAACHS)	2000-2002	cross-sectional	WA	Stratified multistage area sampling: census collection districts (CDs) were selected with probabilities of inclusion in the survey proportional to the number of Aboriginal and Torres Strait Islander children living in the CD. Once families had been selected, each Aboriginal and Torres Strait Islander child under the age of 18 years was selected in the survey.	Stratified multistage area sampling	Aboriginal and Torres Strait Islander children living in WA	State	Aboriginal and Torres Strait Islander children and adolescents	Aboriginal and Torres Strait Islander children	Yes	No	No	No	No	No	No	No	No	No	Yes	Yes	No	Yes	Aboriginal and Torres Strait Islander children and adolescents	0	17	0	17	No	No	https://www.telethonkids.org.au/our-research/Indigenous-health/waachs/					More info required	waachs@ichr.uwa.edu.au	Unavailable		No	No	No	No	No	No	Yes	No
[truncated: 51 more columns]
