# Supplementary material for: Identifying psychological distress data available in nationally representative surveys: A scoping review and case study of Australian surveys
Source: Soc Psychiatry Psychiatr Epidemiol. 2025 Aug 11;61(1):1–14. doi: 10.1007/s00127-025-02981-6 (PMC12855228; doi:10.1007/s00127-025-02981-6)
Supplement: Supplementary file 3 — Supplementary Material 3 [file 127_2025_2981_MOESM3_ESM.rmd]

---
title: "Scoping Review Tables and Graphs - SPPE Revision"
author: "Deanna Varley"
date: "`r Sys.Date()`"
output: word_document
---

```{r setup, include=FALSE}
knitr::opts_chunk$set(echo = TRUE)
#Clear R environment:
rm(list=ls())

#Load required packages
library(tidyverse)
library(dplyr)
library(tidyr)
library(knitr)
library(kableExtra)
library(flextable)

#Set working directory, then load the data:
setwd("~/Data Harmonisation Project/Scoping Review Data and R Code")
data <- read.csv("Scoping Review Data_SPPE Revision.csv")

```
Table S1
```{r region summary table, echo=FALSE}

#Summarize the data by region
summary_all <- data %>%
  group_by(Region) %>%
  summarise(Count = n()) %>%
  mutate(Percentage = round((Count / sum(Count)) * 100, 2))

summary_cross <- data %>%
  filter(Study.type == "cross-sectional") %>%
  group_by(Region) %>%
  summarise(Count = n()) %>%
  mutate(Percentage = round((Count / sum(Count)) * 100, 2))

summary_long <- data %>%
  filter(Study.type == "longitudinal") %>%
  group_by(Region) %>%
  summarise(Count = n()) %>%
  mutate(Percentage = round((Count / sum(Count)) * 100, 2))

#Combine summaries into one table
summary_region <- full_join(summary_cross, summary_long, by = "Region", suffix = c("_Cross", "_Long")) %>%
  full_join(summary_all, by = "Region") %>%
  rename("Longitudinal (N)" = Count_Long, "Longitudinal (%)" = Percentage_Long, "Cross-Sectional (N)" = Count_Cross, "Cross-Sectional (%)" = Percentage_Cross, "All Surveys (N)" = Count, "All Surveys (%)" = Percentage) %>%
  mutate(Region = replace_na(Region, "Unknown")) %>%
  replace_na(list("All Surveys (N)" = 0, "All Surveys (%)" = 0, "Cross-Sectional (N)" = 0, "Cross-Sectional (%)" = 0, "Longitudinal (N)" = 0, "Longitudinal (%)" = 0))
#Arrange the table in descending order by all surveys:
summary_region <- summary_region %>%
  arrange(desc(`All Surveys (%)`))

#Display the table
set_flextable_defaults(
  font.family = "Times New Roman", font.size = 10, 
  border.color = "black", big.mark = "", border.width = .5)

ft <- flextable(summary_region) %>% 
  bold(part = "header") %>% autofit() %>%
  set_table_properties(width = 1.0, layout = "autofit")
ft
```

Table S2a
```{r overall representativeness summary table, echo=FALSE}
#Creating summary table of representativeness (count and % of national vs.
#state representativeness) split by study type (cross-sectional/longitudinal).
summary_representativeness <- data %>%
  mutate(`Study Type` = case_when(
    Study.type == "cross-sectional" ~ "Cross-sectional",
    Study.type == "longitudinal" ~ "Longitudinal",
    TRUE ~ Study.type
  )) %>%
  group_by(`Study Type`, Representativeness) %>%
  summarise(Count = n()) %>%
  mutate("Percentage (%)" = round((Count / sum(Count)) * 100, 2))

#Creating summary table of representativeness for all surveys:
summary_rep_all <- data %>%
  group_by(Representativeness) %>%
  summarise(Count = n()) %>%
  mutate("Percentage (%)" = round((Count / sum(Count)) * 100, 2))
summary_rep_all$`Study Type` <- NA
summary_rep_all$`Study Type` <- replace_na("All surveys")
summary_rep_all <- summary_rep_all %>% 
  select(`Study Type`, Representativeness, Count, `Percentage (%)`)

#Adding rows summarising representativeness for all surveys to first dataframe:
summary_representativeness <- rbind(summary_representativeness, summary_rep_all)

#Printing table to R Markdown output document:
represent_table_basic <- flextable(summary_representativeness) |> 
  bold(part = "header") %>% autofit() %>%
  set_table_properties(width = 1.0, layout = "autofit")
represent_table_basic

```
Table S2b
``` {r Second Representativeness Table, echo = FALSE}

#Transposing representativeness table for second format option:
summary_rep_transposed <- summary_representativeness %>%
  pivot_wider(
    names_from = `Study Type`,
    values_from = c(Count, `Percentage (%)`),
    names_sep = "_"
  )
#Rearranging and renaming columns in table as desired:
summary_rep_transposed <- summary_rep_transposed %>%
  select(
    Representativeness, 
    `Count_Cross-sectional`,
    `Percentage (%)_Cross-sectional`,
    `Count_Longitudinal`,
    `Percentage (%)_Longitudinal`,
    `Count_All surveys`,
    `Percentage (%)_All surveys`) %>%
  rename("Cross-Sectional (N)" = `Count_Cross-sectional`,
         "Cross-Sectional (%)" = `Percentage (%)_Cross-sectional`,
         "Longitudinal (N)" = `Count_Longitudinal`,
         "Longitudinal (%)" = `Percentage (%)_Longitudinal`,
         "All Surveys (N)" = `Count_All surveys`,
         "All Surveys (%)" = `Percentage (%)_All surveys`)

#Arrange the table in descending order by all surveys (%):
summary_rep_transposed <- summary_rep_transposed %>%
  arrange(desc(`All Surveys (%)`))

#Printing table to R Markdown output document:
represent_table <- flextable(summary_rep_transposed) |> 
  bold(part = "header") %>% autofit() %>%
  set_table_properties(width = 1.0, layout = "autofit")
represent_table

```

Table S3a
Detailed Summary of Population Represented Nationally by Study Design
```{r Populations Represented Nationally Summary Table, echo = FALSE}

summary_all_national <- data %>%
  filter(Representativeness == "National") %>%
  group_by(Population.Represented) %>%
  summarise(Count = n()) %>%
  mutate(Percentage = round((Count / sum(Count)) * 100, 2))

summary_national_cross <- data %>%
  filter(Study.type == "cross-sectional" & Representativeness == "National") %>%
  group_by(Population.Represented) %>%
  summarise(Count_National_Cross = n()) %>%
  mutate(Percentage_National_Cross = round((Count_National_Cross / sum(Count_National_Cross)) * 100, 2))

summary_national_long <- data %>%
  filter(Study.type == "longitudinal" & Representativeness == "National") %>%
  group_by(Population.Represented) %>%
  summarise(Count_National_Long = n()) %>%
  mutate(Percentage_National_long = round((Count_National_Long / sum(Count_National_Long)) * 100, 2))

#Combine summaries into one table
representativeness_combined <- 
  full_join(summary_national_cross, summary_national_long, by = 
              "Population.Represented") %>%
  full_join(summary_all_national, by = "Population.Represented") %>%
  rename("Cross-Sectional (N)" = Count_National_Cross, "Cross-Sectional (%)" =
           Percentage_National_Cross, "Longitudinal (N)" = Count_National_Long, 
         "Longitudinal (%)" = Percentage_National_long, "All Surveys (N)" = 
           Count, "All Surveys (%)" = Percentage, "Populations Represented on a National Level" = 
           Population.Represented) %>%
  replace_na(list("All Surveys (N)" = 0, "All Surveys (%)" = 0, 
                  "Cross-Sectional (N)" = 0, "Cross-Sectional (%)" = 0, 
                  "Longitudinal (N)" = 0, "Longitudinal (%)" = 0))

represent_table <- flextable(representativeness_combined) |> 
  bold(part = "header") %>% autofit() %>%
  set_table_properties(width = 1.0, layout = "autofit")
represent_table
```
Table S3b
``` {r Populations Represented on a State Level Summary Table, echo =FALSE}
#Summarising populations represented on a state level in all surveys:
summary_state_all <- data %>%
  filter(Representativeness == "State") %>%
  group_by(Population.Represented) %>%
  summarise(Count = n()) %>%
  mutate(Percentage = round((Count / sum(Count)) * 100, 2))
#Summarising populations represented on a state level in cross-sectional surveys:
summary_state_cross <- data %>%
  filter(Study.type == "cross-sectional" & Representativeness == "State") %>%
  group_by(Population.Represented) %>%
  summarise(Count_State_Cross = n()) %>%
  mutate(Percentage_State_Cross = round((Count_State_Cross / sum(Count_State_Cross)) * 100, 2))
#Summarising populations represented on a state level in longitudinal surveys:
summary_state_long <- data %>%
  filter(Study.type == "longitudinal" & Representativeness == "State") %>%
  group_by(Population.Represented) %>%
  summarise(Count_State_Long = n()) %>%
  mutate(Percentage_State_long = round((Count_State_Long / sum(Count_State_Long)) * 100, 2))

#Combine summaries into one table
representativeness_combined <- 
  full_join(summary_state_cross, summary_state_long, by = 
              "Population.Represented") %>%
  full_join(summary_state_all, by = "Population.Represented") %>%
  rename("Cross-Sectional (N)" = Count_State_Cross, "Cross-Sectional (%)" =
           Percentage_State_Cross, "Longitudinal (N)" = Count_State_Long, 
         "Longitudinal (%)" = Percentage_State_long, "All Surveys (N)" = 
           Count, "All Surveys (%)" = Percentage, "Populations Represented on a State Level" = 
           Population.Represented) %>%
  replace_na(list("All Surveys (N)" = 0, "All Surveys (%)" = 0, 
                  "Cross-Sectional (N)" = 0, "Cross-Sectional (%)" = 0, 
                  "Longitudinal (N)" = 0, "Longitudinal (%)" = 0))

represent_table2 <- flextable(representativeness_combined) |> 
  bold(part = "header") %>% autofit() %>%
  set_table_properties(width = 1.0, layout = "autofit")
represent_table2

```
Table S3c
Simplified Summary of Population Represented by Study Design
``` {r Simplified Summary of Population Represented by Study Design, echo=FALSE}

data2 <- read_csv("Scoping Review Data_SPPE Revision.csv")

summary_all <- data2 %>%
  group_by(`Population Represented Simplified`) %>%
  summarise(`All Surveys (N)` = n()) %>%
  mutate(`All Surveys (%)` = round((`All Surveys (N)` / sum(`All Surveys (N)`)) * 100, 2))

summary_cross <- data2 %>%
  filter(`Study type` == "cross-sectional") %>%
  group_by(`Population Represented Simplified`) %>%
  summarise(`Cross-Sectional (N)` = n()) %>%
  mutate(`Cross-Sectional (%)` = round((`Cross-Sectional (N)` / sum(`Cross-Sectional (N)`)) * 100, 2))

summary_long <- data2 %>%
  filter(`Study type` == "longitudinal") %>%
  group_by(`Population Represented Simplified`) %>%
  summarise(`Longitudinal (N)` = n()) %>%
  mutate(`Longitudinal (%)` = round((`Longitudinal (N)` / sum(`Longitudinal (N)`)) * 100, 2))

#Combine summaries into one table
population_combined <- 
  full_join(summary_cross, summary_long, by = 
              "Population Represented Simplified") %>%
  full_join(summary_all, by = "Population Represented Simplified") %>%
  rename("Population Represented" = 
           `Population Represented Simplified`) %>%
  replace_na(list("All Surveys (N)" = 0, "All Surveys (%)" = 0, 
                  "Cross-Sectional (N)" = 0, "Cross-Sectional (%)" = 0, 
                  "Longitudinal (N)" = 0, "Longitudinal (%)" = 0))

#Arrange the table in descending order by all surveys (%):
population_combined <- population_combined %>%
  arrange(desc(`All Surveys (%)`))

represent_table2 <- flextable(population_combined) |> 
  bold(part = "header") %>% autofit() %>%
  set_table_properties(width = 1.0, layout = "autofit")
represent_table2

```
Table S3d
Population Represented - Single Categories Only
``` {r Population Represented Summary - Single Categories Only, echo=FALSE}

data <- read_csv("Scoping Review Data_SPPE Revision.csv")

summary_all <- data %>%
  summarise(across(`Children`:`Aboriginal or Torres Strait Islander adults`, 
                   list(count = ~ sum(. == "Yes", na.rm = TRUE),
                        percent = ~ mean(. == "Yes", na.rm = TRUE) * 100), 
                   .names = "{.col}_{.fn}")) %>% 
  mutate(type = "all")

#Creating table summarizing instrumentation for cross-sectional data
summary_cross <- data %>%
  filter(`Study type` == "cross-sectional") %>%
  summarise(across(`Children`:`Aboriginal or Torres Strait Islander adults`, 
                   list(count = ~ sum(. == "Yes", na.rm = TRUE),
                        percent = ~ mean(. == "Yes", na.rm = TRUE) * 100),
                   .names = "{.col}_{.fn}")) %>%
  mutate(type = "cross_sectional")

#Creating table summarizing instrumentation for longitudinal data
summary_long <- data %>%
  filter(`Study type` == "longitudinal") %>%
  summarise(across(`Children`:`Aboriginal or Torres Strait Islander adults`, 
                   list(count = ~ sum(. == "Yes", na.rm = TRUE),
                        percent = ~ mean(. == "Yes", na.rm = TRUE) * 100), 
                   .names = "{.col}_{.fn}")) %>%
  mutate(type = "longitudinal")

#Combining the tables
combined_summary <- bind_rows(summary_all, summary_cross, summary_long)

#Transposing table into desired format
transposed_summary <- combined_summary %>%
  pivot_longer(cols = -type, names_to = c("variable", ".value"), names_sep = "_") %>%
  pivot_wider(names_from = type, values_from = c(count, percent))

#Rearranging the columns to the desired order, renaming columns as desired and
#renaming instrument values as desired:
transposed_summary <- transposed_summary %>%
  select(variable, 
         count_cross_sectional, percent_cross_sectional,
         count_longitudinal, percent_longitudinal,
         count_all, percent_all) %>% 
  mutate(across(contains("percent"), ~ round(.x, 2))) %>%
  rename("Population Represented" = variable, 
         "Cross-Sectional (N)" = count_cross_sectional, 
         "Cross-Sectional (%)" = percent_cross_sectional, 
         "Longitudinal (N)" = count_longitudinal, 
         "Longitudinal (%)" = percent_longitudinal, 
         "All Surveys (N)" = count_all, "All Surveys (%)" = percent_all) %>%
  arrange(desc(`All Surveys (%)`))

population_table <- flextable(transposed_summary) |> 
  bold(part = "header") %>% autofit() %>%
  set_table_properties(width = 1.0, layout = "autofit") 
population_table

```

Table S4
``` {r Data Availability Summary Table, echo=FALSE}
#Creating table summarizing data availability overall
summary_all <- data %>%
  group_by(`Dataset Availability`) %>%
  summarise(Count = n()) %>%
  mutate(Percentage = round((Count / sum(Count)) * 100, 2))
#Creating table summarizing data availability of cross-sectional data
summary_cross <- data %>%
  filter(`Study type` == "cross-sectional") %>%
  group_by(`Dataset Availability`) %>%
  summarise(Count_Cross = n()) %>%
  mutate(Percentage_Cross = round((Count_Cross / sum(Count_Cross)) * 100, 2))
#Creating table summarizing data availability of longitudinal data
summary_long <- data %>%
  filter(`Study type` == "longitudinal") %>%
  group_by(`Dataset Availability`) %>%
  summarise(Count_Long = n()) %>%
  mutate(Percentage_Long = round((Count_Long / sum(Count_Long)) * 100, 2))

#Combining summary tables together into one table
data_avail_combined <- full_join(summary_cross, summary_long, 
                        by = "Dataset Availability") %>%
  full_join(summary_all, by = "Dataset Availability") %>%
   mutate(`Dataset Availability` = case_when(`Dataset Availability` == 
    "More info required" ~ "More information required", 
    TRUE ~ `Dataset Availability`)) %>%
  rename("Dataset Availability" = `Dataset Availability`, "Cross-Sectional (N)" = 
           Count_Cross, "Cross-Sectional (%)" = Percentage_Cross, 
         "Longitudinal (N)" = Count_Long, "Longitudinal (%)" = Percentage_Long, 
         "All Surveys (N)" = Count, "All Surveys (%)" = Percentage)

#Arrange the table in descending order by all surveys (%):
data_avail_combined <- data_avail_combined %>%
  arrange(desc(`All Surveys (%)`))

data_avail_table <- flextable(data_avail_combined) |> 
  bold(part = "header") %>% autofit() %>%
  set_table_properties(width = 1.0, layout = "autofit")
data_avail_table

```

Table S5
``` {r Data Access Via Secure Access Environment Summary Table, echo=FALSE}

data <- read.csv("Scoping Review Data_SPPE Revision.csv")

#Creating table summarizing data access via SAE overall
summary_all <- data %>%
  group_by(Accessible.only.by.SAE) %>%
  summarise(Count = n()) %>%
  mutate(Percentage = round((Count / sum(Count)) * 100, 2))
#Creating table summarizing data access via SAE of cross-sectional data
summary_cross <- data %>%
  filter(Study.type == "cross-sectional") %>%
  group_by(Accessible.only.by.SAE) %>%
  summarise(Count_Cross = n()) %>%
  mutate(Percentage_Cross = round((Count_Cross / sum(Count_Cross)) * 100, 2))
#Creating table summarizing data access via SAE of longitudinal data
summary_long <- data %>%
  filter(Study.type == "longitudinal") %>%
  group_by(Accessible.only.by.SAE) %>%
  summarise(Count_Long = n()) %>%
  mutate(Percentage_Long = round((Count_Long / sum(Count_Long)) * 100, 2))

#Combining summary tables together into one table
data_access_combined <- full_join(summary_cross, summary_long, 
                        by = "Accessible.only.by.SAE") %>%
  full_join(summary_all, by = "Accessible.only.by.SAE") %>%
   mutate(Accessible.only.by.SAE = case_when(Accessible.only.by.SAE == 
    "" ~ "More information required", 
    TRUE ~ Accessible.only.by.SAE)) %>%
  rename("Data Only Available Via Secure Access Environment" = Accessible.only.by.SAE, "Cross-Sectional (N)" = Count_Cross, "Cross-Sectional (%)" = Percentage_Cross, 
         "Longitudinal (N)" = Count_Long, "Longitudinal (%)" = Percentage_Long, 
         "All Surveys (N)" = Count, "All Surveys (%)" = Percentage)

#Arrange the table in descending order by all surveys (%):
data_access_combined <- data_access_combined %>%
  arrange(desc(`All Surveys (%)`))

#Printing the table to the output document:
data_access_table <- flextable(data_access_combined) |> 
  bold(part = "header") %>% autofit() %>%
  set_table_properties(width = 1.0, layout = "autofit")
data_access_table

```

Table S6
```{r Sampling Design Summary Table, echo=FALSE}
#Creating table summarizing sampling design for all surveys
summary_all <- data %>%
  group_by(Sampling.Design.Coded) %>%
  summarise(Count = n()) %>%
  mutate(Percentage = round((Count / sum(Count)) * 100, 2))

#Creating table summarizing dsampling design for cross-sectional surveys
summary_cross <- data %>%
  filter(Study.type == "cross-sectional") %>%
  group_by(Sampling.Design.Coded) %>%
  summarise(Count_Cross = n()) %>%
  mutate(Percentage_Cross = round((Count_Cross / sum(Count_Cross)) * 100, 2))

#Creating table summarizing sampling design for longitudinal surveys
summary_long <- data %>%
  filter(Study.type == "longitudinal") %>%
  group_by(Sampling.Design.Coded) %>%
  summarise(Count_Long = n()) %>%
  mutate(Percentage_Long = round((Count_Long / sum(Count_Long)) * 100, 2))

#Combining summary tables together into one table
sampling_design_combined <- full_join(summary_cross, summary_long, 
                        by = "Sampling.Design.Coded") %>%
  full_join(summary_all, by = "Sampling.Design.Coded") %>%
   mutate(Sampling.Design.Coded = case_when(Sampling.Design.Coded == 
    "" ~ "More information required", 
    TRUE ~ Sampling.Design.Coded)) %>%
  rename("Sampling Design" = Sampling.Design.Coded, "Cross-Sectional (N)" = Count_Cross, "Cross-Sectional (%)" = Percentage_Cross, 
         "Longitudinal (N)" = Count_Long, "Longitudinal (%)" = Percentage_Long, 
         "All Surveys (N)" = Count, "All Surveys (%)" = Percentage)

#Printing the table to the output document:
sampling_design_table <- flextable(sampling_design_combined) |> 
  bold(part = "header") %>% autofit() %>%
  set_table_properties(width = 1.0, layout = "autofit") 
sampling_design_table

```
Table S7
Sampling Design Frequencies and Percentages Split by Study Design
``` {r Sampling Design Simpler/Collapsed Summary Table, echo=FALSE}
#Creating a table to summarise a simpler range of sampling designs:
data$Stratification <- ifelse(
  grepl("Stratified", data$Sampling.Design.Coded), "Stratified", "Non-stratified")

#Create a function to count occurrences of specific sampling design terms
count_terms <- function(df, term) {
  sum(grepl(term, df$Sampling.Design.Coded, ignore.case = TRUE))
}

#Filter the data by each value of Stratification and summarize study designs:
summary_stratified <- data %>%
  filter(Stratification == "Stratified") %>%
  summarise(
    Census = count_terms(., "census"),
    Quota = count_terms(., "quota"),
    RandomSampling = count_terms(., "random sampling"),
    AreaSampling = count_terms(., "area sampling"),
    ClusterSampling = count_terms(., "cluster sampling"),
    PurposiveSampling = count_terms(., "purposive sampling")
  ) %>%
  mutate(Stratification = "Stratified") %>%
  mutate(Study.type = "All Surveys")

summary_non_stratified <- data %>%
  filter(Stratification == "Non-stratified") %>%
  summarise(
    Census = count_terms(., "census"),
    Quota = count_terms(., "quota"),
    RandomSampling = count_terms(., "random sampling"),
    AreaSampling = count_terms(., "area sampling"),
    ClusterSampling = count_terms(., "cluster sampling"),
    PurposiveSampling = count_terms(., "purposive sampling")
  ) %>%
  mutate(Stratification = "Non-stratified") %>%
  mutate(Study.type = "All Surveys")

#Combine the two summaries into one dataframe
summary_all <- bind_rows(summary_stratified, summary_non_stratified)

#Transpose summary_all:
transposed_summary_all <- summary_all %>%
  pivot_longer(
    cols = c(Census, Quota, RandomSampling, AreaSampling, ClusterSampling, PurposiveSampling),
    names_to = "Sampling Design",
    values_to = "Count") %>%
  rename("All Surveys (N)" = Count)

#Filter the data by each value of Stratification and Study type and summarize
#First summarizing study designs for stratified cross-sectional surveys:
summary_stratified <- data %>%
  filter(Stratification == "Stratified" & Study.type == "cross-sectional") %>%
  summarise(
    Census = count_terms(., "census"),
    Quota = count_terms(., "quota"),
    RandomSampling = count_terms(., "random sampling"),
    AreaSampling = count_terms(., "area sampling"),
    ClusterSampling = count_terms(., "cluster sampling"),
    PurposiveSampling = count_terms(., "purposive sampling")
  ) %>%
  mutate(Stratification = "Stratified") %>%
  mutate(Study.type = "Cross-sectional")
#Now summarizing study designs for non-stratified cross-sectional surveys:
summary_non_stratified <- data %>%
  filter(Stratification == "Non-stratified" & Study.type == "cross-sectional") %>%
  summarise(
    Census = count_terms(., "census"),
    Quota = count_terms(., "quota"),
    RandomSampling = count_terms(., "random sampling"),
    AreaSampling = count_terms(., "area sampling"),
    ClusterSampling = count_terms(., "cluster sampling"),
    PurposiveSampling = count_terms(., "purposive sampling")
  ) %>%
  mutate(Stratification = "Non-stratified") %>%
  mutate(Study.type = "Cross-sectional")

#Combine the two cross-sectional summaries into one dataframe
summary_sampling_cross <- bind_rows(summary_stratified, summary_non_stratified)

#Transpose summary_sampling_cross:
transposed_summary_cross <- summary_sampling_cross %>%
  pivot_longer(
    cols = c(Census, Quota, RandomSampling, AreaSampling, ClusterSampling, PurposiveSampling),
    names_to = "Sampling Design",
    values_to = "Cross-Sectional (N)")

#Now summarizing study designs for stratified longitudinal surveys:
summary_stratified <- data %>%
  filter(Stratification == "Stratified" & Study.type == "longitudinal") %>%
  summarise(
    Census = count_terms(., "census"),
    Quota = count_terms(., "quota"),
    RandomSampling = count_terms(., "random sampling"),
    AreaSampling = count_terms(., "area sampling"),
    ClusterSampling = count_terms(., "cluster sampling"),
    PurposiveSampling = count_terms(., "purposive sampling")
  ) %>%
  mutate(Stratification = "Stratified") %>%
  mutate(Study.type = "Longitudinal")
#Now summarizing study designs for non-stratified longitudinal surveys:
summary_non_stratified <- data %>%
  filter(Stratification == "Non-stratified" & Study.type == "longitudinal") %>%
  summarise(
    Census = count_terms(., "census"),
    Quota = count_terms(., "quota"),
    RandomSampling = count_terms(., "random sampling"),
    AreaSampling = count_terms(., "area sampling"),
    ClusterSampling = count_terms(., "cluster sampling"),
    PurposiveSampling = count_terms(., "purposive sampling")
  ) %>%
  mutate(Stratification = "Non-stratified") %>%
  mutate(Study.type = "Longitudinal")

#Combine the two longitudinal summaries into one dataframe
summary_sampling_long <- bind_rows(summary_stratified, summary_non_stratified)

#Transpose summary_sampling_long:
transposed_summary_long <- summary_sampling_long %>%
  pivot_longer(
    cols = c(Census, Quota, RandomSampling, AreaSampling, ClusterSampling, PurposiveSampling),
    names_to = "Sampling Design",
    values_to = "Longitudinal (N)") 

#Combine transposed dataframes:
combined_sampling_summary <- transposed_summary_cross
combined_sampling_summary$"Longitudinal (N)" <- transposed_summary_long$"Longitudinal (N)"
combined_sampling_summary$"All Surveys (N)" <- transposed_summary_all$"All Surveys (N)"
combined_sampling_summary <- combined_sampling_summary[ -2]

#Calculating percentages. Percentages will be of total number of surveys for
#cross-sectional, longitudinal, and all surveys, respectively, and will not be 
#split by whether the surveys were stratified or not.
combined_sampling_summary <- combined_sampling_summary %>%
  mutate(
    `Cross-Sectional (%)` = round(
      (`Cross-Sectional (N)` / sum(`Cross-Sectional (N)`)) * 100, 2),
    `Longitudinal (%)` = round(
      (`Longitudinal (N)` / sum(`Longitudinal (N)`)) * 100, 2),
    `All Surveys (%)` = round(
      (`All Surveys (N)` / sum(`All Surveys (N)`)) * 100, 2))

#Formatting and arranging columns in table as desired:
  #First arranging columns as desired:
combined_sampling_summary <- combined_sampling_summary %>%
  select(Stratification, `Sampling Design`, `Cross-Sectional (N)`, 
         `Cross-Sectional (%)`, `Longitudinal (N)`, `Longitudinal (%)`,
         `All Surveys (N)`, `All Surveys (%)`)
  #Deleting unnecessary rows/subsetting dataframe:
combined_sampling_summary <- combined_sampling_summary[-c(1,2,6),]
  #Recoding string values in Sampling Design column as desired:
combined_sampling_summary <- combined_sampling_summary %>%
  mutate(`Sampling Design` = case_when(
    Stratification == "Stratified" & `Sampling Design` == "RandomSampling" ~ "Stratified random sampling",
    Stratification == "Stratified" & `Sampling Design` == "AreaSampling" ~ "Stratified area sampling",
    Stratification == "Stratified" & `Sampling Design` == "ClusterSampling" ~ "Stratified cluster sampling",
    Stratification == "Non-stratified" & `Sampling Design` == "Census" ~ "Census sampling",
    Stratification == "Non-stratified" & `Sampling Design` == "Quota" ~ "Quota sampling",
    Stratification == "Non-stratified" & `Sampling Design` == "RandomSampling" ~ "Non-stratified random sampling",
    Stratification == "Non-stratified" & `Sampling Design` == "AreaSampling" ~ "Non-stratified area sampling",
    Stratification == "Non-stratified" & `Sampling Design` == "ClusterSampling" ~ "Non-stratified cluster sampling",
    Stratification == "Non-stratified" & `Sampling Design` == "PurposiveSampling" ~ "Non-stratified, non-random purposive sampling"
  ))
  #Deleting unnecessary column:
combined_sampling_summary <- combined_sampling_summary[,-1]
  #Arranging table in descending order by `All Surveys (%)`:
combined_sampling_summary <- combined_sampling_summary %>%
  arrange(desc(`All Surveys (%)`))

#Printing the table to the output document:
sampling_design_table <- flextable(combined_sampling_summary) |> 
  bold(part = "header") %>% autofit() %>%
  set_table_properties(width = 1.0, layout = "autofit") 
sampling_design_table

```

Table S8
``` {r Sampling Design Stratification Summary Table, echo=FALSE}

#Creating new column that records whether sampling design used stratification:
data$Stratification <- ifelse(
  grepl("Stratified", data$Sampling.Design.Coded), "Stratified", "Non-stratified")

#Summarizing whether sampling design used stratification across all surveys:
summary_all <- data %>%
  group_by(Stratification) %>%
  summarise(Count = n()) %>%
  mutate(Percentage = round((Count / sum(Count)) * 100, 2))

#Creating table summarizing stratification for cross-sectional surveys
summary_cross <- data %>%
  filter(Study.type == "cross-sectional") %>%
  group_by(Stratification) %>%
  summarise(Count_Cross = n()) %>%
  mutate(Percentage_Cross = round((Count_Cross / sum(Count_Cross)) * 100, 2))

#Creating table summarizing stratification for longitudinal surveys
summary_long <- data %>%
  filter(Study.type == "longitudinal") %>%
  group_by(Stratification) %>%
  summarise(Count_Long = n()) %>%
  mutate(Percentage_Long = round((Count_Long / sum(Count_Long)) * 100, 2))

#Combining summary tables together into one table
stratification_combined <- full_join(summary_cross, summary_long, 
                        by = "Stratification") %>%
  full_join(summary_all, by = "Stratification") %>%
   mutate(Stratification = case_when(Stratification == 
    "" ~ "More information required", 
    TRUE ~ Stratification)) %>%
  rename("Cross-Sectional (N)" = Count_Cross, "Cross-Sectional (%)" = Percentage_Cross, 
         "Longitudinal (N)" = Count_Long, "Longitudinal (%)" = Percentage_Long, 
         "All Surveys (N)" = Count, "All Surveys (%)" = Percentage)

#Printing the table to the output document:
stratification_table <- flextable(stratification_combined) |> 
  bold(part = "header") %>% autofit() %>%
  set_table_properties(width = 1.0, layout = "autofit") 
stratification_table

```
Table S9
Sampling Designs Summarised by Stratification with Percentages by Stratification
``` {r Sampling Design Alternative Summary Table, echo=FALSE}

#Create a function to count occurrences of specific sampling design terms
count_terms <- function(df, term) {
  sum(grepl(term, df$Sampling.Design.Coded, ignore.case = TRUE))
}

#Filter the data by each value of Stratification and summarize
summary_stratified <- data %>%
  filter(Stratification == "Stratified") %>%
  summarise(
    Census = count_terms(., "census"),
    Quota = count_terms(., "quota"),
    RandomSampling = count_terms(., "random sampling"),
    AreaSampling = count_terms(., "area sampling"),
    ClusterSampling = count_terms(., "cluster sampling"),
    PurposiveSampling = count_terms(., "purposive sampling")
  ) %>%
  mutate(Stratification = "Stratified") %>%
  mutate(Study.type = "All Surveys")

summary_non_stratified <- data %>%
  filter(Stratification == "Non-stratified") %>%
  summarise(
    Census = count_terms(., "census"),
    Quota = count_terms(., "quota"),
    RandomSampling = count_terms(., "random sampling"),
    AreaSampling = count_terms(., "area sampling"),
    ClusterSampling = count_terms(., "cluster sampling"),
    PurposiveSampling = count_terms(., "purposive sampling")
  ) %>%
  mutate(Stratification = "Non-stratified") %>%
  mutate(Study.type = "All Surveys")

#Combine the two summaries into one dataframe
summary_all <- bind_rows(summary_stratified, summary_non_stratified)

#Transpose summary_all:
transposed_summary_all <- summary_all %>%
  pivot_longer(
    cols = c(Census, Quota, RandomSampling, AreaSampling, ClusterSampling, PurposiveSampling),
    names_to = "Sampling Design",
    values_to = "Count")

#Filter the data by each value of Stratification and Study type and summarize
#First summarizing study designs for stratified cross-sectional surveys:
summary_stratified <- data %>%
  filter(Stratification == "Stratified" & Study.type == "cross-sectional") %>%
  summarise(
    Census = count_terms(., "census"),
    Quota = count_terms(., "quota"),
    RandomSampling = count_terms(., "random sampling"),
    AreaSampling = count_terms(., "area sampling"),
    ClusterSampling = count_terms(., "cluster sampling"),
    PurposiveSampling = count_terms(., "purposive sampling")
  ) %>%
  mutate(Stratification = "Stratified") %>%
  mutate(Study.type = "Cross-sectional")
#Now summarizing study designs for non-stratified cross-sectional surveys:
summary_non_stratified <- data %>%
  filter(Stratification == "Non-stratified" & Study.type == "cross-sectional") %>%
  summarise(
    Census = count_terms(., "census"),
    Quota = count_terms(., "quota"),
    RandomSampling = count_terms(., "random sampling"),
    AreaSampling = count_terms(., "area sampling"),
    ClusterSampling = count_terms(., "cluster sampling"),
    PurposiveSampling = count_terms(., "purposive sampling")
  ) %>%
  mutate(Stratification = "Non-stratified") %>%
  mutate(Study.type = "Cross-sectional")

#Combine the two cross-sectional summaries into one dataframe
summary_sampling_cross <- bind_rows(summary_stratified, summary_non_stratified)

#Transpose summary_sampling_cross:
transposed_summary_cross <- summary_sampling_cross %>%
  pivot_longer(
    cols = c(Census, Quota, RandomSampling, AreaSampling, ClusterSampling, PurposiveSampling),
    names_to = "Sampling Design",
    values_to = "Count_Cross")

#Now summarizing study designs for stratified longitudinal surveys:
summary_stratified <- data %>%
  filter(Stratification == "Stratified" & Study.type == "longitudinal") %>%
  summarise(
    Census = count_terms(., "census"),
    Quota = count_terms(., "quota"),
    RandomSampling = count_terms(., "random sampling"),
    AreaSampling = count_terms(., "area sampling"),
    ClusterSampling = count_terms(., "cluster sampling"),
    PurposiveSampling = count_terms(., "purposive sampling")
  ) %>%
  mutate(Stratification = "Stratified") %>%
  mutate(Study.type = "Longitudinal")
#Now summarizing study designs for non-stratified longitudinal surveys:
summary_non_stratified <- data %>%
  filter(Stratification == "Non-stratified" & Study.type == "longitudinal") %>%
  summarise(
    Census = count_terms(., "census"),
    Quota = count_terms(., "quota"),
    RandomSampling = count_terms(., "random sampling"),
    AreaSampling = count_terms(., "area sampling"),
    ClusterSampling = count_terms(., "cluster sampling"),
    PurposiveSampling = count_terms(., "purposive sampling")
  ) %>%
  mutate(Stratification = "Non-stratified") %>%
  mutate(Study.type = "Longitudinal")

#Combine the two longitudinal summaries into one dataframe
summary_sampling_long <- bind_rows(summary_stratified, summary_non_stratified)

#Transpose summary_sampling_long:
transposed_summary_long <- summary_sampling_long %>%
  pivot_longer(
    cols = c(Census, Quota, RandomSampling, AreaSampling, ClusterSampling, PurposiveSampling),
    names_to = "Sampling Design",
    values_to = "Count_Long") 

#Combine transposed dataframes:
combined_sampling_summary <- transposed_summary_cross
combined_sampling_summary$Count_Long <- transposed_summary_long$Count_Long
combined_sampling_summary$Count_All <- transposed_summary_all$Count
combined_sampling_summary <- combined_sampling_summary[ -2]

#Calculate and add percentages into the combined transposed dataframe:
#First, calculate the sum of Count_Cross for the stratified surveys.
sum_cross_strat <- sum(combined_sampling_summary$Count_Cross[1:6])
#Calculate the sum of Count_Cross for the non-stratified surveys:
sum_cross_non_strat <- sum(combined_sampling_summary$Count_Cross[7:12])
#Calculate the percentages for the cross-sectional surveys and add to dataframe: 
combined_sampling_summary$Percentage_Cross <- NA
combined_sampling_summary$Percentage_Cross[1:6] <- round(combined_sampling_summary$Count_Cross[1:6] / sum_cross_strat * 100, 2)
combined_sampling_summary$Percentage_Cross[7:12] <- round(combined_sampling_summary$Count_Cross[7:12] / sum_cross_non_strat * 100, 2)
#Repeat the above for Count_Long and add percentages for longitudinal surveys:
sum_long_strat <- sum(combined_sampling_summary$Count_Long[1:6])
sum_long_non_strat <- sum(combined_sampling_summary$Count_Long[7:12])
combined_sampling_summary$Percentage_Long <- NA
combined_sampling_summary$Percentage_Long[1:6] <- round(combined_sampling_summary$Count_Long[1:6] / sum_long_strat * 100, 2)
combined_sampling_summary$Percentage_Long[7:12] <- round(combined_sampling_summary$Count_Long[7:12] / sum_long_non_strat * 100, 2)
#Repeat the above for Count_All and add percentages for all surveys:
sum_all_strat <- sum(combined_sampling_summary$Count_All[1:6])
sum_all_non_strat <- sum(combined_sampling_summary$Count_All[7:12])
combined_sampling_summary$Percentage_All <- NA
combined_sampling_summary$Percentage_All[1:6] <- round(combined_sampling_summary$Count_All[1:6] / sum_all_strat * 100, 2)
combined_sampling_summary$Percentage_All[7:12] <- round(combined_sampling_summary$Count_All[7:12] / sum_all_non_strat * 100, 2)

#Format the table as desired:
#First, rearrange columns:
combined_sampling_summary <- combined_sampling_summary %>%
  select(Stratification, `Sampling Design`, Count_Cross, Percentage_Cross, Count_Long, Percentage_Long, Count_All, Percentage_All)
#Rename columns:
colnames(combined_sampling_summary) <- c("Stratification", "Sampling Design", 
                                         "Cross-Sectional (N)", "Cross-Sectional (%)", 
                                         "Longitudinal (N)", "Longitudinal (%)", 
                                         "All Surveys (N)", "All Surveys (%)")
#Change values of rows 2-6 and 8-12 in Stratification column to be blank:
combined_sampling_summary$Stratification[2:6] <- ""
combined_sampling_summary$Stratification[8:12] <- ""
#Change formatting of Sampling Design descriptions:
combined_sampling_summary <- combined_sampling_summary %>%
  mutate(`Sampling Design` = recode(`Sampling Design`,
                                    'Census' = 'Census sampling',
                                    'Quota' = 'Quota sampling',
                                    'RandomSampling' = 'Random sampling',
                                    'AreaSampling' = 'Area sampling',
                                    'ClusterSampling' = 'Cluster sampling',
                                    'PurposiveSampling' = 'Purposive sampling'))

#Printing the table to the output document:
sampling_design_overall_summary <- flextable(combined_sampling_summary) |> 
  bold(part = "header") %>% autofit() %>%
  set_table_properties(width = 1.0, layout = "autofit") 
sampling_design_overall_summary

```

Table S10
``` {r Instrumentation Frequency Summary Table, echo=FALSE}
#Creating table summarizing instrumentation for all surveys
data <- read.csv("Scoping Review Data_SPPE Revision.csv")

summary_all <- data %>%
  summarise(across(`K10`:`Other.Instrument`, 
                   list(count = ~ sum(. == "Yes", na.rm = TRUE),
                        percentage = ~ mean(. == "Yes", na.rm = TRUE) * 100), 
                   .names = "{.col}_{.fn}")) %>% 
  mutate(type = "all")

#Creating table summarizing instrumentation for cross-sectional data
summary_cross <- data %>%
  filter(Study.type == "cross-sectional") %>%
  summarise(across(`K10`:`Other.Instrument`, 
                   list(count = ~ sum(. == "Yes", na.rm = TRUE),
                        percentage = ~ mean(. == "Yes", na.rm = TRUE) * 100), 
                   .names = "{.col}_{.fn}")) %>%
  mutate(type = "cross_sectional")

#Creating table summarizing instrumentation for longitudinal data
summary_long <- data %>%
  filter(Study.type == "longitudinal") %>%
  summarise(across(`K10`:`Other.Instrument`, 
                   list(count = ~ sum(. == "Yes", na.rm = TRUE),
                        percentage = ~ mean(. == "Yes", na.rm = TRUE) * 100), 
                   .names = "{.col}_{.fn}")) %>%
  mutate(type = "longitudinal")

#Combining the tables
combined_summary <- bind_rows(summary_all, summary_cross, summary_long)

#Transposing table into desired format
transposed_summary <- combined_summary %>%
  pivot_longer(cols = -type, names_to = c("variable", ".value"), names_sep = "_") %>%
  pivot_wider(names_from = type, values_from = c(count, percentage))

#Rearranging the columns to the desired order, renaming columns as desired and
#renaming instrument values as desired:
transposed_summary <- transposed_summary %>%
  select(variable, 
         count_cross_sectional, percentage_cross_sectional,
         count_longitudinal, percentage_longitudinal,
         count_all, percentage_all) %>%
  mutate(variable = case_when(
    variable == "SF.8" ~ "SF-8", 
    variable == "SF.12" ~ "SF-12",
    variable == "SF.36" ~ "SF-36",
    variable == "DISC.IV" ~ "DISC-IV",
    variable == "DASS.21" ~ "DASS-21",
    variable == "DASS.21.Anxiety.Subscale" ~ "DASS-21 (Anxiety Subscale)",
    variable == "CES.D" ~ "CES-D",
    variable == "PHQ.9" ~ "PHQ-9",
    variable == "GAD.7" ~ "GAD-7",
    variable == "GHQ.12" ~ "GHQ-12",
    variable == "GDS.SF" ~ "GDS-SF",
    variable == "PHQ.9..Modified.for.Teens." ~ "PHQ-9 Modified for Teens",
    variable == "SF.12.v2" ~ "SF-12 v2",
    variable == "MCS.12" ~ "MCS-12",
    variable == "CIS.R" ~ "CIS-R",
    variable == "Other.Instrument" ~ "Other",
    TRUE ~ variable
  )) %>% 
  mutate(across(contains("percentage"), ~ round(.x, 2))) %>%
  rename("Instrument" = variable, 
         "Cross-Sectional (N)" = count_cross_sectional, 
         "Cross-Sectional (%)" = percentage_cross_sectional, 
         "Longitudinal (N)" = count_longitudinal, 
         "Longitudinal (%)" = percentage_longitudinal, 
         "All Surveys (N)" = count_all, "All Surveys (%)" = percentage_all)

instrument_table <- flextable(transposed_summary) |> 
  bold(part = "header") %>% autofit() %>%
  set_table_properties(width = 1.0, layout = "autofit") 
instrument_table

```
Table S11
``` {r Instrumentation Table - Accurately Counting Other Instruments, echo=FALSE}

#Uploading data in different format:
data2 <- read_csv("Scoping Review Data_SPPE Revision.csv")

#Summing variants of the SF-12 scale into the same column: 
data2$`SF-12` <- ifelse(
  data2$`SF-12` == "Yes" | data2$`SF-12 v2` == "Yes" | data2$`MCS-12` == "Yes",
  "Yes",
  "No"
)
#Summing variants of the DASS-21 into the same column:
data2$`DASS-21` <- ifelse(
  data2$`DASS-21` == "Yes" | data2$`DASS-21 Anxiety Subscale` == "Yes",
  "Yes",
  "No"
)
#Summing variants of the PHQ-9 into the same column:
data2$`PHQ-9` <- ifelse(
  data2$`PHQ-9` == "Yes" | data2$`PHQ-9 (Modified for Teens)` == "Yes",
  "Yes",
  "No"
)
#Remove columns `SF-12 v2`, `MCS-12`, `DASS-21 Anxiety Subscale`, 
#`PHQ-9 (Modified for Teens)`:
data2 <- data2[, !names(data2) %in% c("SF-12 v2", 
                                      "MCS-12",
                                      "DASS-21 Anxiety Subscale",
                                      "PHQ-9 (Modified for Teens)")]

#Summarizing instrumentation frequencies and percentage of all surveys that used
#each measure into a table:
summary_all <- data2 %>%
  summarise(across(`K10`:`Other TwoItemScale`, 
                   list(count = ~ sum(. == "Yes", na.rm = TRUE),
                        percentage = ~ mean(. == "Yes", na.rm = TRUE) * 100),
                   .names = "{.col}_{.fn}")) %>% 
  mutate(type = "all")

#Summarizing instrument frequency of use and % of use in cross-sectional surveys
summary_cross <- data2 %>%
  filter(`Study type` == "cross-sectional") %>%
  summarise(across(`K10`:`Other TwoItemScale`, 
                   list(count = ~ sum(. == "Yes", na.rm = TRUE),
                        percentage = ~ mean(. == "Yes", na.rm = TRUE) * 100), 
                   .names = "{.col}_{.fn}")) %>%
  mutate(type = "cross_sectional")

#Summarizing instrument frequency of use and % of use in longitudinal surveys
summary_long <- data2 %>%
  filter(`Study type` == "longitudinal") %>%
  summarise(across(`K10`:`Other TwoItemScale`, 
                   list(count = ~ sum(. == "Yes", na.rm = TRUE),
                        percentage = ~ mean(. == "Yes", na.rm = TRUE) * 100), 
                   .names = "{.col}_{.fn}")) %>%
  mutate(type = "longitudinal")

#Combining the tables
combined_summary <- bind_rows(summary_all, summary_cross, summary_long)

#Transposing table into desired format
transposed_summary <- combined_summary %>%
  pivot_longer(cols = -type, names_to = c("variable", ".value"), names_sep = "_") %>%
  pivot_wider(names_from = type, values_from = c(count, percentage))

#Rearranging the columns to the desired order, renaming columns as desired:
instruments_summary <- transposed_summary %>%
  select(variable, 
         count_cross_sectional, percentage_cross_sectional,
         count_longitudinal, percentage_longitudinal,
         count_all, percentage_all) %>%
  mutate(across(contains("percentage"), ~ round(.x, 2))) %>%
  rename("Instrument" = variable, 
         "Uses in Cross-Sectional Surveys (N)" = count_cross_sectional, 
         "% of Cross-Sectional Surveys Using Instrument" = percentage_cross_sectional, 
         "Uses in Longitudinal Surveys (N)" = count_longitudinal, 
         "% of Longitudinal Surveys Using Instrument" = percentage_longitudinal, 
         "Uses in All Surveys (N)" = count_all, "% of All Surveys Using Instrument" = percentage_all)
#Delete rows summarizing specific 'Other Instruments':
instruments_summary <- instruments_summary[-(30:38),]

#Printing table to output document:
instrument_table <- flextable(instruments_summary) |> 
  bold(part = "header") %>% autofit() %>%
  set_table_properties(width = 1.0, layout = "autofit") 
instrument_table

```
Table S12
``` {r % of Measurements of Psych Distress Provided by Each Instrument, echo=F}

#Note: This code chunk uses some of the summary tables/dataframes created in the
#code chunk above.

#Calculating number of times psych distress was measured in all surveys:
n_measurements_of_psych_distress <- sum(
  instruments_summary$`Uses in All Surveys (N)`)
#Calculating number of times psych distress was measured in cross-sec surveys:
n_measurements_of_psych_distress_cross <- sum(
  instruments_summary$`Uses in Cross-Sectional Surveys (N)`)
#Calculating number of times psych distress was measured in longitudinal surveys:
n_measurements_of_psych_distress_long <- sum(
  instruments_summary$`Uses in Longitudinal Surveys (N)`)

#Calculating percentage of total measurements of psych distress provided by
#each instrument and adding to a second summary table:
instruments_summary <- instruments_summary %>%
  mutate(`% of Measurements of Psychological Distress in All Surveys Using Instrument` = 
           round((`Uses in All Surveys (N)` / n_measurements_of_psych_distress) * 100, 2),
         `% of Measurements of Psychological Distress in Cross-Sectional Surveys Using Instrument` = 
           round((`Uses in Cross-Sectional Surveys (N)` / n_measurements_of_psych_distress_cross) * 100, 2),
         `% of Measurements of Psychological Distress in Longitudinal Surveys Using Instrument` = 
           round((`Uses in Longitudinal Surveys (N)` / n_measurements_of_psych_distress_long) * 100, 2))

#Deleting unnecessary columns from dataframe:
instruments_summary <- instruments_summary[,-c(3,5,7)]
#Arranging columns in dataframe as desired:
instruments_summary <- instruments_summary %>%
  select(Instrument, 
         `Uses in Cross-Sectional Surveys (N)`, 
         `% of Measurements of Psychological Distress in Cross-Sectional Surveys Using Instrument`, 
         `Uses in Longitudinal Surveys (N)`,
         `% of Measurements of Psychological Distress in Longitudinal Surveys Using Instrument`,
         `Uses in All Surveys (N)`,
         `% of Measurements of Psychological Distress in All Surveys Using Instrument`)

#Printing table to output document:
instrument_table_2 <- flextable(instruments_summary) |> 
  bold(part = "header") %>% autofit() %>%
  set_table_properties(width = 1.0, layout = "autofit") 
instrument_table_2

```

``` {r Descriptive Info for Narrative Summary of Instrumentation, echo=FALSE}

#Calculating total number of instruments used in all surveys, including all
#'other' instruments:
n_instruments_all <- (nrow(transposed_summary)) - 1
#Calculating total number of instruments used in all surveys, excluding 'other'
#instruments:
n_instruments_all_not_other <- (nrow(transposed_summary)) - 10
#Calculating total number of instruments used in cross-sectional surveys,
#including all 'other' instruments:
n_instruments_cross <- (sum(transposed_summary$count_cross_sectional != 0)) - 1
#Calculating total number of instruments used in cross-sectional surveys,
#excluding 'other' instruments:
n_instruments_cross_not_other <- (sum(
  instruments_summary$`Uses in Cross-Sectional Surveys (N)` != 0)) - 1
#Calculating total number of instruments used in longitudinal surveys,
#including all 'other' instruments:
n_instruments_long <- (sum(transposed_summary$count_longitudinal != 0)) - 1
#Calculating total number of instruments used in longitudinal surveys,
#excluding 'other' instruments:
n_instruments_long_not_other <- (sum(
  instruments_summary$`Uses in Longitudinal Surveys (N)` != 0)) - 1

```

Other Domains Summary Table
``` {r Other Domains Summary Table, echo=FALSE}
#Creating table summarizing other surveyed domains for all surveys

data <- read_csv("Scoping Review Data_SPPE Revision.csv")

summary_all <- data %>%
  summarise(across(`Demographics`:`Major Life Events`, 
                   list(count = ~ sum(. == "Yes", na.rm = TRUE),
                        percentage = ~ mean(. == "Yes", na.rm = TRUE) * 100), 
                   .names = "{.col}_{.fn}")) %>% 
  mutate(type = "all")

#Creating table summarizing instrumentation for cross-sectional data
summary_cross <- data %>%
  filter(`Study type` == "cross-sectional") %>%
  summarise(across(`Demographics`:`Major Life Events`, 
                   list(count = ~ sum(. == "Yes", na.rm = TRUE),
                        percentage = ~ mean(. == "Yes", na.rm = TRUE) * 100), 
                   .names = "{.col}_{.fn}")) %>%
  mutate(type = "cross_sectional")

#Creating table summarizing instrumentation for longitudinal data
summary_long <- data %>%
  filter(`Study type` == "longitudinal") %>%
  summarise(across(`Demographics`:`Major Life Events`, 
                   list(count = ~ sum(. == "Yes", na.rm = TRUE),
                        percentage = ~ mean(. == "Yes", na.rm = TRUE) * 100), 
                   .names = "{.col}_{.fn}")) %>%
  mutate(type = "longitudinal")

#Combining the tables
combined_summary <- bind_rows(summary_all, summary_cross, summary_long)

#Transposing table into desired format
transposed_summary <- combined_summary %>%
  pivot_longer(cols = -type, names_to = c("variable", ".value"), names_sep = "_") %>%
  pivot_wider(names_from = type, values_from = c(count, percentage))

#Rearranging the columns to the desired order, renaming columns as desired and
#renaming instrument values as desired:
transposed_summary <- transposed_summary %>%
  select(variable, 
         count_cross_sectional, percentage_cross_sectional,
         count_longitudinal, percentage_longitudinal,
         count_all, percentage_all) %>%
  mutate(variable = case_when(
    variable == "Physical and Biomedical Measurements" ~ "Biometrics",
    variable == "Major Life Events" ~ "Major or Adverse Life Events",
    TRUE ~ variable
  )) %>% 
  mutate(across(contains("percentage"), ~ round(.x, 2))) %>%
  rename("Other Surveyed Domain" = variable, 
         "Cross-Sectional (N)" = count_cross_sectional, 
         "Cross-Sectional (%)" = percentage_cross_sectional, 
         "Longitudinal (N)" = count_longitudinal, 
         "Longitudinal (%)" = percentage_longitudinal, 
         "All Surveys (N)" = count_all, "All Surveys (%)" = percentage_all)

domains_table <- flextable(transposed_summary) |> 
  bold(part = "header") %>% autofit() %>%
  set_table_properties(width = 1.0, layout = "autofit") 
domains_table

```
